# Supplementary material for: Cryo-EM structure and evolutionary history of the conjugation surface exclusion protein TraT
Source: Nat Commun. 2025 Jan 14;16:659. doi: 10.1038/s41467-025-55834-w (PMC11733297; doi:10.1038/s41467-025-55834-w)
Supplement: Supplementary file 4 — Source Data [file 41467_2025_55834_MOESM4_ESM.xlsx]

## Sheet: Figure 1a
	conjugation data
	pBAD	pBAD-TraTpKpQIL
	-2.60004	-3.58983
	-2.40894	-3.56067
	-2.44069	-3.48509

## Sheet: Figure 1b
	conjugation data
	pBAD	pBAD-TraTF
	-2.29989	-2.55764
	-2.37967	-2.93112
	-2.4437	-2.55376

## Sheet: Figure 4a
	uncropped gel. marker in kDA. The * denotes the lamda-protein phosphatase that was added in the sample. The boxes indicate the cropped area used in the main figures.
	Uncropped WB. marker in kDA. The box indicates the cropped area used in the main figure.

## Sheet: Figure 4b
	conjugation data
	pBAD-TraTpKpQIL	pBAD-TraTΔC36/a1	pBAD-TraTC36S
	-1.97004	-0.30103	-0.30103
	-1.22185	-0.20412	-0.60206
	-1.25964	-0.332547	-0.443697

## Sheet: Figure 4c
											ml	mAU
	SEC data and uncropped gel. marker in kDA. The box indicates the cropped area used in the main figure.										0	0
											0.000666	11.0113
											0.001332	11.0144
											0.001998	11.0158
											0.002664	11.0167
											0.00333	11.0174
											0.003995	11.018
											0.004661	11.0191
											0.005327	11.0205
											0.005993	11.022
											0.006659	11.0236
											0.007325	11.0253
											0.007991	11.027
											0.008657	11.0286
											0.009323	11.0302
											0.009989	11.0317
											0.010654	11.0331
											0.01132	11.034
											0.011986	11.034
											0.012652	11.0339
											0.013318	11.0338
											0.013984	11.0336
											0.01465	11.0333
											0.015316	11.033
											0.015982	11.0326
											0.016648	11.032
											0.017313	11.0307
											0.017979	11.0294
											0.018645	11.028
											0.019311	11.0267
											0.019977	11.0254
											0.020643	11.0241
											0.021309	11.0229
											0.021975	11.0214
											0.022641	11.0198
											0.023307	11.0181
											0.023972	11.0166
											0.024638	11.0153
											0.025304	11.014
											0.02597	11.0129
											0.026636	11.0117
											0.027302	11.0104
											0.027968	11.0088
											0.028634	11.0069
											0.0293	11.0045
											0.029966	11.0021
											0.030631	10.9996
											0.031297	10.9972
											0.031963	10.9947
											0.032629	10.9921
											0.033295	10.9894
											0.033961	10.9869
											0.034627	10.9846
											0.035293	10.9825
											0.035959	10.9804
											0.036625	10.9784
											0.037291	10.9764
											0.037956	10.9739
											0.038622	10.9711
											0.039288	10.9683
											0.039954	10.9655
											0.04062	10.9629
											0.041286	10.9602
											0.041952	10.9576
											0.042618	10.9551
											0.043284	10.9528
											0.04395	10.9506
											0.044615	10.9488
											0.045281	10.948
											0.045947	10.9472
											0.046613	10.946
											0.047279	10.9445
											0.047945	10.943
											0.048611	10.9416
											0.049277	10.9402
											0.049943	10.9391
											0.050609	10.9387
											0.051274	10.9382
											0.05194	10.9378
											0.052606	10.9373
											0.053272	10.9368
											0.053938	10.9364
											0.054604	10.9361
											0.05527	10.9359
											0.055936	10.9359
											0.056602	10.9358
											0.057268	10.9351
											0.057933	10.9343
											0.058599	10.9333
											0.059265	10.9323
											0.059931	10.9312
											0.060597	10.9306
											0.061263	10.9303
											0.061929	10.9301
											0.062595	10.9305
											0.063261	10.931
											0.063927	10.9312
											0.064592	10.9312
											0.065258	10.9312
											0.065924	10.9314
											0.06659	10.9317
											0.067256	10.9319
											0.067922	10.932
											0.068588	10.9321
											0.069254	10.9321
											0.06992	10.9321
											0.070586	10.9321
											0.071251	10.9324
											0.071917	10.9328
											0.072583	10.9331
											0.073249	10.9334
											0.073915	10.9337
											0.074581	10.9342
											0.075247	10.935
											0.075913	10.9357
											0.076579	10.9361
											0.077245	10.9365
											0.077911	10.9372
											0.078576	10.9385
											0.079242	10.9398
											0.079908	10.9415
											0.080574	10.9437
											0.08124	10.946
											0.081906	10.9491
											0.082572	10.9523
											0.083238	10.9552
											0.083904	10.9574
											0.08457	10.96
											0.085235	10.9637
											0.085901	10.9681
											0.086567	10.9725
											0.087233	10.9768
											0.087899	10.9812
											0.088565	10.986
											0.089231	10.991
											0.089897	10.9962
											0.090563	11.002
											0.091229	11.008
											0.091894	11.0139
											0.09256	11.0197
											0.093226	11.0255
											0.093892	11.0308
											0.094558	11.0359
											0.095224	11.0398
											0.09589	11.0398
											0.096556	11.0397
											0.097222	11.0398
											0.097888	11.0402
											0.098553	11.0398
											0.099219	11.0364
											0.099885	11.0322
											0.100551	11.0282
											0.101217	11.0244
											0.101883	11.0202
											0.102549	11.014
											0.103215	11.0066
											0.103881	10.9991
											0.104547	10.9912
											0.105212	10.9836
											0.105878	10.9782
											0.106544	10.9756
											0.10721	10.973
											0.107876	10.9702
											0.108542	10.9669
											0.109208	10.9605
											0.109874	10.942
											0.11054	10.9235
											0.111206	10.9047
											0.111872	10.8853
											0.112537	10.8638
											0.113203	10.8266
											0.113869	10.7878
											0.114535	10.7488
											0.115201	10.709
											0.115867	10.6683
											0.116533	10.6217
											0.117199	10.572
											0.117865	10.5217
											0.118531	10.4699
											0.119196	10.4174
											0.119862	10.3592
											0.120528	10.2954
											0.121194	10.2307
											0.12186	10.1663
											0.122526	10.1014
											0.123192	10.0337
											0.123858	9.95871
											0.124524	9.88423
											0.12519	9.81019
											0.125855	9.73596
											0.126521	9.66045
											0.127187	9.57759
											0.127853	9.49488
											0.128519	9.41234
											0.129185	9.33443
											0.129851	9.25586
											0.130517	9.17633
											0.131183	9.0953
											0.131849	9.01372
											0.132514	8.93728
											0.13318	8.86079
											0.133846	8.78315
											0.134512	8.70254
											0.135178	8.62209
											0.135844	8.54396
											0.13651	8.46675
											0.137176	8.38696
											0.137842	8.28999
											0.138508	8.193
											0.139173	8.09393
											0.139839	7.99214
											0.140505	7.88898
											0.141171	7.78199
											0.141837	7.67322
											0.142503	7.56746
											0.143169	7.47334
											0.143835	7.37897
											0.144501	7.2808
											0.145167	7.17925
											0.145833	7.08014
											0.146498	6.99603
											0.147164	6.91365
											0.14783	6.8303
											0.148496	6.74609
											0.149162	6.66296
											0.149828	6.58546
											0.150494	6.51114
											0.15116	6.43649
											0.151826	6.35867
											0.152492	6.28144
											0.153157	6.2094
											0.153823	6.14404
											0.154489	6.08114
											0.155155	6.0166
											0.155821	5.94921
											0.156487	5.88412
											0.157153	5.82611
											0.157819	5.76809
											0.158485	5.70937
											0.159151	5.64968
											0.159816	5.59029
											0.160482	5.53851
											0.161148	5.48748
											0.161814	5.4352
											0.16248	5.37732
											0.163146	5.32014
											0.163812	5.26433
											0.164478	5.20923
											0.165144	5.15385
											0.16581	5.09504
											0.166475	5.03587
											0.167141	4.97793
											0.167807	4.92299
											0.168473	4.86807
											0.169139	4.81052
											0.169805	4.75214
											0.170471	4.6941
											0.171137	4.65512
											0.171803	4.61605
											0.172469	4.57483
											0.173134	4.53117
											0.1738	4.48829
											0.174466	4.45004
											0.175132	4.41412
											0.175798	4.37646
											0.176464	4.33568
											0.17713	4.29471
											0.177796	4.25769
											0.178462	4.22469
											0.179128	4.19119
											0.179794	4.15642
											0.180459	4.12087
											0.181125	4.08621
											0.181791	4.05278
											0.182457	4.01893
											0.183123	3.9817
											0.183789	3.94356
											0.184455	3.9053
											0.185121	3.87047
											0.185787	3.83623
											0.186453	3.80042
											0.187118	3.76277
											0.187784	3.72546
											0.18845	3.68937
											0.189116	3.65327
											0.189782	3.61735
											0.190448	3.58151
											0.191114	3.54552
											0.19178	3.51033
											0.192446	3.47591
											0.193112	3.44159
											0.193777	3.40353
											0.194443	3.36584
											0.195109	3.32962
											0.195775	3.29835
											0.196441	3.26685
											0.197107	3.23328
											0.197773	3.19861
											0.198439	3.16444
											0.199105	3.13374
											0.199771	3.10371
											0.200436	3.07576
											0.201102	3.05084
											0.201768	3.02621
											0.202434	3.00401
											0.2031	2.98312
											0.203766	2.96081
											0.204432	2.93268
											0.205098	2.90465
											0.205764	2.87865
											0.20643	2.85464
											0.207095	2.83073
											0.207761	2.81008
											0.208427	2.78966
											0.209093	2.76949
											0.209759	2.75289
											0.210425	2.7365
											0.211091	2.72429
											0.211757	2.71405
											0.212423	2.70387
											0.213089	2.69578
											0.213755	2.68774
											0.21442	2.68252
											0.215086	2.68019
											0.215752	2.67796
											0.216418	2.67953
											0.217084	2.68219
											0.21775	2.68924
											0.218416	2.7066
											0.219082	2.72437
											0.219748	2.74359
											0.220414	2.76441
											0.221079	2.78529
											0.221745	2.81877
											0.222411	2.8527
											0.223077	2.8867
											0.223743	2.92089
											0.224409	2.95503
											0.225075	2.99342
											0.225741	3.03488
											0.226407	3.07622
											0.227073	3.12127
											0.227738	3.16632
											0.228404	3.21217
											0.22907	3.26006
											0.229736	3.30759
											0.230402	3.35744
											0.231068	3.40825
											0.231734	3.45969
											0.2324	3.51083
											0.233066	3.56269
											0.233732	3.61231
											0.234397	3.65859
											0.235063	3.70502
											0.235729	3.75539
											0.236395	3.8085
											0.237061	3.86285
											0.237727	3.92289
											0.238393	3.9837
											0.239059	4.04365
											0.239725	4.10284
											0.240391	4.16155
											0.241056	4.21802
											0.241722	4.27432
											0.242388	4.33025
											0.243054	4.38532
											0.24372	4.44047
											0.244386	4.4912
											0.245052	4.53983
											0.245718	4.58871
											0.246384	4.63801
											0.24705	4.68813
											0.247715	4.7355
											0.248381	4.78001
											0.249047	4.82413
											0.249713	4.86594
											0.250379	4.9042
											0.251045	4.93783
											0.251711	4.96105
											0.252377	4.98393
											0.253043	5.00592
											0.253709	5.02401
											0.254375	5.04208
											0.25504	5.04736
											0.255706	5.05219
											0.256372	5.05702
											0.257038	5.05518
											0.257704	5.05147
											0.25837	5.04339
											0.259036	5.0323
											0.259702	5.02111
											0.260368	5.0061
											0.261034	4.98888
											0.261699	4.97169
											0.262365	4.95192
											0.263031	4.93154
											0.263697	4.90805
											0.264363	4.87937
											0.265029	4.85011
											0.265695	4.82036
											0.266361	4.79047
											0.267027	4.76061
											0.267693	4.72401
											0.268358	4.68643
											0.269024	4.64503
											0.26969	4.60054
											0.270356	4.55617
											0.271022	4.50855
											0.271688	4.45956
											0.272354	4.41022
											0.27302	4.36273
											0.273686	4.31481
											0.274352	4.26544
											0.275017	4.21281
											0.275683	4.15945
											0.276349	4.10734
											0.277015	4.05538
											0.277681	4.00273
											0.278347	3.9487
											0.279013	3.89445
											0.279679	3.83881
											0.280345	3.78326
											0.281011	3.7275
											0.281676	3.66873
											0.282342	3.60911
											0.283008	3.55164
											0.283674	3.49823
											0.28434	3.44531
											0.285006	3.39007
											0.285672	3.33377
											0.286338	3.2785
											0.287004	3.22656
											0.28767	3.1753
											0.288336	3.12302
											0.289001	3.06991
											0.289667	3.01636
											0.290333	2.96932
											0.290999	2.92474
											0.291665	2.87949
											0.292331	2.83285
											0.292997	2.78639
											0.293663	2.74336
											0.294329	2.70305
											0.294995	2.66276
											0.29566	2.62041
											0.296326	2.57797
											0.296992	2.53853
											0.297658	2.50437
											0.298324	2.47098
											0.29899	2.4361
											0.299656	2.40118
											0.300322	2.36607
											0.300988	2.33742
											0.301654	2.30996
											0.302319	2.28198
											0.302985	2.25313
											0.303651	2.22429
											0.304317	2.19819
											0.304983	2.17412
											0.305649	2.14934
											0.306315	2.12348
											0.306981	2.09704
											0.307647	2.07275
											0.308313	2.05177
											0.308978	2.03113
											0.309644	2.00983
											0.31031	1.98841
											0.310976	1.96741
											0.311642	1.94823
											0.312308	1.9292
											0.312974	1.90962
											0.31364	1.88957
											0.314306	1.86964
											0.314972	1.85332
											0.315637	1.83718
											0.316303	1.82079
											0.316969	1.80452
											0.317635	1.78834
											0.318301	1.77408
											0.318967	1.7609
											0.319633	1.7474
											0.320299	1.73185
											0.320965	1.71578
											0.321631	1.7004
											0.322297	1.68597
											0.322962	1.67168
											0.323628	1.65657
											0.324294	1.64105
											0.32496	1.62592
											0.325626	1.61207
											0.326292	1.59849
											0.326958	1.5842
											0.327624	1.56924
											0.32829	1.55432
											0.328956	1.54119
											0.329621	1.5286
											0.330287	1.51582
											0.330953	1.50275
											0.331619	1.48965
											0.332285	1.47772
											0.332951	1.46629
											0.333617	1.4548
											0.334283	1.44342
											0.334949	1.43201
											0.335615	1.42118
											0.33628	1.41103
											0.336946	1.40102
											0.337612	1.39037
											0.338278	1.37938
											0.338944	1.36863
											0.33961	1.35934
											0.340276	1.35041
											0.340942	1.34114
											0.341608	1.33157
											0.342274	1.32191
											0.342939	1.31284
											0.343605	1.3039
											0.344271	1.29469
											0.344937	1.28476
											0.345603	1.27457
											0.346269	1.26482
											0.346935	1.25568
											0.347601	1.24665
											0.348267	1.23752
											0.348933	1.22832
											0.349598	1.21905
											0.350264	1.20951
											0.35093	1.19994
											0.351596	1.19019
											0.352262	1.18043
											0.352928	1.17104
											0.353594	1.1637
											0.35426	1.15694
											0.354926	1.15005
											0.355592	1.14302
											0.356257	1.13595
											0.356923	1.12973
											0.357589	1.12396
											0.358255	1.11824
											0.358921	1.11249
											0.359587	1.10674
											0.360253	1.10169
											0.360919	1.0973
											0.361585	1.09296
											0.362251	1.08826
											0.362916	1.08349
											0.363582	1.07881
											0.364248	1.07443
											0.364914	1.07009
											0.36558	1.06478
											0.366246	1.0592
											0.366912	1.05361
											0.367578	1.04805
											0.368244	1.04269
											0.36891	1.03751
											0.369576	1.03226
											0.370241	1.02698
											0.370907	1.02226
											0.371573	1.01793
											0.372239	1.01337
											0.372905	1.00839
											0.373571	1.00326
											0.374237	0.998428
											0.374903	0.99395
											0.375569	0.989517
											0.376235	0.984879
											0.3769	0.980171
											0.377566	0.975739
											0.378232	0.972099
											0.378898	0.968773
											0.379564	0.965385
											0.38023	0.961952
											0.380896	0.958557
											0.381562	0.955231
											0.382228	0.951942
											0.382894	0.948326
											0.383559	0.944527
											0.384225	0.940727
											0.384891	0.937042
											0.385557	0.933441
											0.386223	0.930313
											0.386889	0.927551
											0.387555	0.924873
											0.388221	0.92231
											0.388887	0.919876
											0.389553	0.916969
											0.390218	0.913254
											0.390884	0.909294
											0.39155	0.905327
											0.392216	0.90139
											0.392882	0.897331
											0.393548	0.892838
											0.394214	0.888168
											0.39488	0.883598
											0.395546	0.879318
											0.396212	0.875229
											0.396877	0.87162
											0.397543	0.868256
											0.398209	0.864906
											0.398875	0.862358
											0.399541	0.860237
											0.400207	0.85804
											0.400873	0.855774
											0.401539	0.853516
											0.402205	0.851074
											0.402871	0.848503
											0.403537	0.845802
											0.404202	0.843002
											0.404868	0.840164
											0.405534	0.837624
											0.4062	0.835518
											0.406866	0.83342
											0.407532	0.831093
											0.408198	0.828659
											0.408864	0.826279
											0.40953	0.82412
											0.410196	0.822105
											0.410861	0.820419
											0.411527	0.818878
											0.412193	0.817337
											0.412859	0.815857
											0.413525	0.814407
											0.414191	0.812851
											0.414857	0.811249
											0.415523	0.809639
											0.416189	0.808342
											0.416855	0.80722
											0.41752	0.805763
											0.418186	0.803993
											0.418852	0.802147
											0.419518	0.799881
											0.420184	0.797218
											0.42085	0.794685
											0.421516	0.792542
											0.422182	0.79052
											0.422848	0.788918
											0.423514	0.788063
											0.424179	0.787491
											0.424845	0.786461
											0.425511	0.785133
											0.426177	0.783936
											0.426843	0.783142
											0.427509	0.782562
											0.428175	0.782463
											0.428841	0.782768
											0.429507	0.783058
											0.430173	0.782913
											0.430838	0.782478
											0.431504	0.781509
											0.43217	0.77993
											0.432836	0.778198
											0.433502	0.776535
											0.434168	0.774948
											0.434834	0.773293
											0.4355	0.771492
											0.436166	0.769623
											0.436832	0.767845
											0.437498	0.766182
											0.438163	0.764633
											0.438829	0.763451
											0.439495	0.762466
											0.440161	0.761604
											0.440827	0.760979
											0.441493	0.76046
											0.442159	0.759705
											0.442825	0.758781
											0.443491	0.757774
											0.444157	0.756439
											0.444822	0.754944
											0.445488	0.753311
											0.446154	0.751556
											0.44682	0.749771
											0.447486	0.748085
											0.448152	0.746437
											0.448818	0.74482
											0.449484	0.743225
											0.45015	0.741638
											0.450816	0.740395
											0.451481	0.739494
											0.452147	0.738632
											0.452813	0.737717
											0.453479	0.736786
											0.454145	0.735603
											0.454811	0.734108
											0.455477	0.732536
											0.456143	0.7304
											0.456809	0.728081
											0.457475	0.725815
											0.45814	0.724113
											0.458806	0.722588
											0.459472	0.721275
											0.460138	0.720093
											0.460804	0.718925
											0.46147	0.717125
											0.462136	0.715057
											0.462802	0.712967
											0.463468	0.710876
											0.464134	0.708786
											0.464799	0.707413
											0.465465	0.706543
											0.466131	0.705795
											0.466797	0.705109
											0.467463	0.704445
											0.468129	0.703865
											0.468795	0.703453
											0.469461	0.703011
											0.470127	0.702339
											0.470793	0.70163
											0.471459	0.700806
											0.472124	0.699532
											0.47279	0.698166
											0.473456	0.696785
											0.474122	0.695396
											0.474788	0.694061
											0.475454	0.693069
											0.47612	0.6922
											0.476786	0.691277
											0.477452	0.690262
											0.478118	0.689209
											0.478783	0.688263
											0.479449	0.687454
											0.480115	0.686707
											0.480781	0.686104
											0.481447	0.685631
											0.482113	0.68515
											0.482779	0.684639
											0.483445	0.684113
											0.484111	0.683937
											0.484777	0.684166
											0.485442	0.684486
											0.486108	0.684853
											0.486774	0.685242
											0.48744	0.685318
											0.488106	0.684784
											0.488772	0.683983
											0.489438	0.683601
											0.490104	0.683548
											0.49077	0.683479
											0.491436	0.683304
											0.492101	0.683075
											0.492767	0.682678
											0.493433	0.682114
											0.494099	0.681526
											0.494765	0.680901
											0.495431	0.680244
											0.496097	0.679596
											0.496763	0.67894
											0.497429	0.678284
											0.498095	0.677773
											0.49876	0.677399
											0.499426	0.677017
											0.500092	0.67659
											0.500758	0.676132
											0.501424	0.675354
											0.50209	0.674141
											0.502756	0.672844
											0.503422	0.671738
											0.504088	0.670746
											0.504754	0.669693
											0.50542	0.668442
											0.506085	0.66713
											0.506751	0.665833
											0.507417	0.664536
											0.508083	0.663261
											0.508749	0.662231
											0.509415	0.661324
											0.510081	0.660446
											0.510747	0.659607
											0.511413	0.658783
											0.512079	0.658516
											0.512744	0.658661
											0.51341	0.658867
											0.514076	0.658882
											0.514742	0.658813
											0.515408	0.658394
											0.516074	0.65757
											0.51674	0.656631
											0.517406	0.655243
											0.518072	0.653519
											0.518738	0.65184
											0.519403	0.650307
											0.520069	0.648827
											0.520735	0.647766
											0.521401	0.647293
											0.522067	0.647026
											0.522733	0.646919
											0.523399	0.646873
											0.524065	0.646851
											0.524731	0.646935
											0.525397	0.647072
											0.526062	0.646759
											0.526728	0.646225
											0.527394	0.645676
											0.52806	0.645187
											0.528726	0.644737
											0.529392	0.644402
											0.530058	0.64415
											0.530724	0.643929
											0.53139	0.643593
											0.532056	0.643082
											0.532722	0.642632
											0.533387	0.642372
											0.534053	0.642227
											0.534719	0.642311
											0.535385	0.642845
											0.536051	0.643417
											0.536717	0.643387
											0.537383	0.642868
											0.538049	0.642387
											0.538715	0.642059
											0.539381	0.641861
											0.540046	0.642029
											0.540712	0.642647
											0.541378	0.64325
											0.542044	0.643669
											0.54271	0.643906
											0.543376	0.643944
											0.544042	0.643723
											0.544708	0.643448
											0.545374	0.642769
											0.54604	0.641556
											0.546705	0.640396
											0.547371	0.639572
											0.548037	0.638916
											0.548703	0.638512
											0.549369	0.638542
											0.550035	0.638634
											0.550701	0.638359
											0.551367	0.637817
											0.552033	0.637222
											0.552699	0.636482
											0.553364	0.635681
											0.55403	0.63504
											0.554696	0.634521
											0.555362	0.633987
											0.556028	0.633339
											0.556694	0.632591
											0.55736	0.631981
											0.558026	0.631508
											0.558692	0.631065
											0.559358	0.630959
											0.560023	0.631172
											0.560689	0.631378
											0.561355	0.631531
											0.562021	0.63166
											0.562687	0.631683
											0.563353	0.631599
											0.564019	0.631325
											0.564685	0.630577
											0.565351	0.629547
											0.566017	0.62841
											0.566683	0.627068
											0.567348	0.625641
											0.568014	0.624207
											0.56868	0.622749
											0.569346	0.621521
											0.570012	0.620972
											0.570678	0.620773
											0.571344	0.620964
											0.57201	0.621666
											0.572676	0.622543
											0.573342	0.62291
											0.574007	0.622955
											0.574673	0.622879
											0.575339	0.622467
											0.576005	0.62188
											0.576671	0.621559
											0.577337	0.621452
											0.578003	0.621399
											0.578669	0.621437
											0.579335	0.621552
											0.580001	0.621445
											0.580666	0.62101
											0.581332	0.620461
											0.581998	0.619789
											0.582664	0.619049
											0.58333	0.618385
											0.583996	0.617973
											0.584662	0.617889
											0.585328	0.617722
											0.585994	0.617325
											0.58666	0.616806
											0.587325	0.61618
											0.587991	0.615364
											0.588657	0.614639
											0.589323	0.614265
											0.589989	0.614281
											0.590655	0.614204
											0.591321	0.613945
											0.591987	0.613647
											0.592653	0.613243
											0.593319	0.61264
											0.593984	0.612068
											0.59465	0.611565
											0.595316	0.611084
											0.595982	0.610466
											0.596648	0.609581
											0.597314	0.608734
											0.59798	0.608299
											0.598646	0.608253
											0.599312	0.608337
											0.599978	0.608742
											0.600644	0.609291
											0.601309	0.609848
											0.601975	0.61042
											0.602641	0.61087
											0.603307	0.610909
											0.603973	0.610558
											0.604639	0.609947
											0.605305	0.608795
											0.605971	0.607384
											0.606637	0.60614
											0.607303	0.605186
											0.607968	0.60437
											0.608634	0.603851
											0.6093	0.603584
											0.609966	0.603386
											0.610632	0.603287
											0.611298	0.603233
											0.611964	0.603111
											0.61263	0.60289
											0.613296	0.602745
											0.613962	0.602821
											0.614627	0.603043
											0.615293	0.603378
											0.615959	0.603867
											0.616625	0.604362
											0.617291	0.604698
											0.617957	0.604866
											0.618623	0.605133
											0.619289	0.605621
											0.619955	0.606201
											0.620621	0.606972
											0.621286	0.60804
											0.621952	0.609077
											0.622618	0.609695
											0.623284	0.610031
											0.62395	0.610184
											0.624616	0.609993
											0.625282	0.609642
											0.625948	0.609436
											0.626614	0.609375
											0.62728	0.609352
											0.627945	0.609482
											0.628611	0.609718
											0.629277	0.610161
											0.629943	0.610825
											0.630609	0.611534
											0.631275	0.612427
											0.631941	0.613464
											0.632607	0.614311
											0.633273	0.614868
											0.633939	0.615311
											0.634605	0.615501
											0.63527	0.615379
											0.635936	0.615303
											0.636602	0.615562
											0.637268	0.616203
											0.637934	0.616905
											0.6386	0.617699
											0.639266	0.618538
											0.639932	0.619286
											0.640598	0.61969
											0.641264	0.620049
											0.641929	0.620621
											0.642595	0.621552
											0.643261	0.622444
											0.643927	0.623222
											0.644593	0.623917
											0.645259	0.624634
											0.645925	0.625381
											0.646591	0.626076
											0.647257	0.626579
											0.647923	0.626884
											0.648588	0.627136
											0.649254	0.627205
											0.64992	0.627235
											0.650586	0.62738
											0.651252	0.627754
											0.651918	0.627975
											0.652584	0.627731
											0.65325	0.627228
											0.653916	0.62661
											0.654582	0.625656
											0.655247	0.624695
											0.655913	0.624138
											0.656579	0.623947
											0.657245	0.623871
											0.657911	0.624138
											0.658577	0.624611
											0.659243	0.624916
											0.659909	0.624985
											0.660575	0.625046
											0.661241	0.624977
											0.661906	0.624748
											0.662572	0.624657
											0.663238	0.624802
											0.663904	0.624962
											0.66457	0.624992
											0.665236	0.624817
											0.665902	0.624557
											0.666568	0.624069
											0.667234	0.623421
											0.6679	0.622925
											0.668566	0.62281
											0.669231	0.622818
											0.669897	0.622787
											0.670563	0.622726
											0.671229	0.622643
											0.671895	0.622482
											0.672561	0.622276
											0.673227	0.621979
											0.673893	0.621574
											0.674559	0.621124
											0.675225	0.620415
											0.67589	0.6194
											0.676556	0.618492
											0.677222	0.617737
											0.677888	0.616997
											0.678554	0.616234
											0.67922	0.615456
											0.679886	0.614624
											0.680552	0.613708
											0.681218	0.612762
											0.681884	0.611908
											0.682549	0.611206
											0.683215	0.610527
											0.683881	0.609856
											0.684547	0.609177
											0.685213	0.608734
											0.685879	0.608734
											0.686545	0.608917
											0.687211	0.608971
											0.687877	0.608864
											0.688543	0.608604
											0.689208	0.607994
											0.689874	0.607109
											0.69054	0.606247
											0.691206	0.605492
											0.691872	0.604782
											0.692538	0.604187
											0.693204	0.603889
											0.69387	0.603592
											0.694536	0.603348
											0.695202	0.603165
											0.695867	0.602921
											0.696533	0.602341
											0.697199	0.601776
											0.697865	0.601212
											0.698531	0.600647
											0.699197	0.600113
											0.699863	0.599823
											0.700529	0.599747
											0.701195	0.599777
											0.701861	0.600174
											0.702527	0.600563
											0.703192	0.600998
											0.703858	0.601471
											0.704524	0.601822
											0.70519	0.601677
											0.705856	0.601479
											0.706522	0.601334
											0.707188	0.601326
											0.707854	0.601326
											0.70852	0.601303
											0.709185	0.601273
											0.709851	0.601204
											0.710517	0.600937
											0.711183	0.600677
											0.711849	0.600571
											0.712515	0.600647
											0.713181	0.600754
											0.713847	0.600952
											0.714513	0.601173
											0.715179	0.60125
											0.715845	0.60096
											0.71651	0.60067
											0.717176	0.60038
											0.717842	0.60009
											0.718508	0.599754
											0.719174	0.599236
											0.71984	0.598709
											0.720506	0.598267
											0.721172	0.598038
											0.721838	0.597748
											0.722504	0.597252
											0.723169	0.596649
											0.723835	0.595985
											0.724501	0.595154
											0.725167	0.594337
											0.725833	0.593803
											0.726499	0.593613
											0.727165	0.593407
											0.727831	0.593155
											0.728497	0.592834
											0.729163	0.592354
											0.729828	0.591553
											0.730494	0.590767
											0.73116	0.589973
											0.731826	0.589157
											0.732492	0.588394
											0.733158	0.587708
											0.733824	0.587021
											0.73449	0.586166
											0.735156	0.585007
											0.735822	0.583801
											0.736488	0.582466
											0.737153	0.581047
											0.737819	0.579834
											0.738485	0.579041
											0.739151	0.578316
											0.739817	0.577682
											0.740483	0.57711
											0.741149	0.576546
											0.741815	0.575996
											0.742481	0.575493
											0.743146	0.575096
											0.743812	0.574936
											0.744478	0.574753
											0.745144	0.574425
											0.74581	0.573875
											0.746476	0.573318
											0.747142	0.572433
											0.747808	0.571465
											0.748474	0.570564
											0.74914	0.570137
											0.749806	0.56971
											0.750471	0.569588
											0.751137	0.569656
											0.751803	0.56974
											0.752469	0.570038
											0.753135	0.570343
											0.753801	0.570595
											0.754467	0.570648
											0.755133	0.570717
											0.755799	0.570999
											0.756465	0.571419
											0.75713	0.571869
											0.757796	0.572571
											0.758462	0.573265
											0.759128	0.573738
											0.759794	0.573769
											0.76046	0.573776
											0.761126	0.573616
											0.761792	0.573425
											0.762458	0.573311
											0.763124	0.573601
											0.763789	0.573898
											0.764455	0.574234
											0.765121	0.5746
											0.765787	0.574951
											0.766453	0.575203
											0.767119	0.575417
											0.767785	0.575455
											0.768451	0.575203
											0.769117	0.574982
											0.769783	0.574898
											0.770449	0.574913
											0.771114	0.574959
											0.77178	0.575104
											0.772446	0.575256
											0.773112	0.575325
											0.773778	0.57531
											0.774444	0.575317
											0.77511	0.5755
											0.775776	0.575699
											0.776442	0.575798
											0.777107	0.57563
											0.777773	0.575447
											0.778439	0.575233
											0.779105	0.574997
											0.779771	0.574837
											0.780437	0.574959
											0.781103	0.575119
											0.781769	0.575188
											0.782435	0.575142
											0.783101	0.57502
											0.783767	0.574631
											0.784432	0.574081
											0.785098	0.573624
											0.785764	0.57338
											0.78643	0.573143
											0.787096	0.573006
											0.787762	0.573029
											0.788428	0.573051
											0.789094	0.573067
											0.78976	0.57309
											0.790426	0.573036
											0.791091	0.572746
											0.791757	0.572487
											0.792423	0.572266
											0.793089	0.572067
											0.793755	0.571907
											0.794421	0.571907
											0.795087	0.571907
											0.795753	0.571777
											0.796419	0.571556
											0.797085	0.571342
											0.79775	0.571083
											0.798416	0.57077
											0.799082	0.570404
											0.799748	0.569893
											0.800414	0.569359
											0.80108	0.56897
											0.801746	0.568916
											0.802412	0.568825
											0.803078	0.568382
											0.803744	0.567924
											0.80441	0.567451
											0.805075	0.566849
											0.805741	0.566246
											0.806407	0.565681
											0.807073	0.565117
											0.807739	0.56456
											0.808405	0.563797
											0.809071	0.563019
											0.809737	0.561813
											0.810403	0.560326
											0.811068	0.55883
											0.811734	0.557365
											0.8124	0.555931
											0.813066	0.554832
											0.813732	0.554497
											0.814398	0.554169
											0.815064	0.553932
											0.81573	0.553833
											0.816396	0.553749
											0.817062	0.55407
											0.817728	0.554398
											0.818393	0.554695
											0.819059	0.55471
											0.819725	0.554726
											0.820391	0.554596
											0.821057	0.55442
											0.821723	0.554253
											0.822389	0.554077
											0.823055	0.553902
											0.823721	0.553444
											0.824387	0.552818
											0.825052	0.552193
											0.825718	0.551521
											0.826384	0.550819
											0.82705	0.550034
											0.827716	0.549126
											0.828382	0.548233
											0.829048	0.54747
											0.829714	0.546852
											0.83038	0.546371
											0.831046	0.546272
											0.831711	0.546181
											0.832377	0.546165
											0.833043	0.546288
											0.833709	0.546371
											0.834375	0.546165
											0.835041	0.545975
											0.835707	0.545845
											0.836373	0.546066
											0.837039	0.546242
											0.837705	0.546127
											0.838371	0.545906
											0.839036	0.54567
											0.839702	0.54541
											0.840368	0.545174
											0.841034	0.545273
											0.8417	0.545639
											0.842366	0.546082
											0.843032	0.546921
											0.843698	0.548012
											0.844364	0.54921
											0.845029	0.550644
											0.845695	0.552017
											0.846361	0.552986
											0.847027	0.553314
											0.847693	0.553604
											0.848359	0.553711
											0.849025	0.55378
											0.849691	0.553818
											0.850357	0.553513
											0.851023	0.553192
											0.851689	0.552711
											0.852354	0.552139
											0.85302	0.551559
											0.853686	0.551102
											0.854352	0.550705
											0.855018	0.550301
											0.855684	0.549889
											0.85635	0.549469
											0.857016	0.549294
											0.857682	0.549309
											0.858348	0.549339
											0.859013	0.549362
											0.859679	0.549385
											0.860345	0.549477
											0.861011	0.549683
											0.861677	0.549904
											0.862343	0.549652
											0.863009	0.549309
											0.863675	0.548851
											0.864341	0.547997
											0.865007	0.547104
											0.865672	0.546631
											0.866338	0.546379
											0.867004	0.546135
											0.86767	0.546181
											0.868336	0.546265
											0.869002	0.546417
											0.869668	0.546791
											0.870334	0.54718
											0.871	0.547859
											0.871666	0.548668
											0.872331	0.5495
											0.872997	0.550705
											0.873663	0.551933
											0.874329	0.552856
											0.874995	0.553467
											0.875661	0.554054
											0.876327	0.554001
											0.876993	0.55365
											0.877659	0.553207
											0.878325	0.552505
											0.87899	0.551796
											0.879656	0.551247
											0.880322	0.55088
											0.880988	0.550522
											0.881654	0.550377
											0.88232	0.550255
											0.882986	0.550163
											0.883652	0.550247
											0.884318	0.550346
											0.884984	0.550598
											0.88565	0.550926
											0.886315	0.551247
											0.886981	0.551521
											0.887647	0.551781
											0.888313	0.552063
											0.888979	0.552353
											0.889645	0.552628
											0.890311	0.552872
											0.890977	0.553093
											0.891643	0.553307
											0.892309	0.553535
											0.892974	0.553764
											0.89364	0.553879
											0.894306	0.553619
											0.894972	0.553398
											0.895638	0.553658
											0.896304	0.553978
											0.89697	0.554321
											0.897636	0.554901
											0.898302	0.55542
											0.898968	0.555527
											0.899633	0.555443
											0.900299	0.555351
											0.900965	0.555153
											0.901631	0.554924
											0.902297	0.554588
											0.902963	0.554085
											0.903629	0.553619
											0.904295	0.553383
											0.904961	0.553696
											0.905627	0.554153
											0.906292	0.554291
											0.906958	0.554352
											0.907624	0.554298
											0.90829	0.553284
											0.908956	0.552025
											0.909622	0.551292
											0.910288	0.550941
											0.910954	0.550629
											0.91162	0.550552
											0.912286	0.550545
											0.912951	0.5504
											0.913617	0.550072
											0.914283	0.549728
											0.914949	0.549332
											0.915615	0.548889
											0.916281	0.548424
											0.916947	0.547813
											0.917613	0.547173
											0.918279	0.546585
											0.918945	0.546135
											0.919611	0.545692
											0.920276	0.545296
											0.920942	0.544914
											0.921608	0.54454
											0.922274	0.544136
											0.92294	0.543739
											0.923606	0.543373
											0.924272	0.543037
											0.924938	0.542709
											0.925604	0.542404
											0.92627	0.542091
											0.926935	0.541878
											0.927601	0.542007
											0.928267	0.542198
											0.928933	0.542862
											0.929599	0.543709
											0.930265	0.544571
											0.930931	0.545197
											0.931597	0.545807
											0.932263	0.546272
											0.932929	0.546638
											0.933594	0.546989
											0.93426	0.54744
											0.934926	0.547935
											0.935592	0.548294
											0.936258	0.548111
											0.936924	0.54789
											0.93759	0.547386
											0.938256	0.546211
											0.938922	0.545013
											0.939588	0.544121
											0.940253	0.543297
											0.940919	0.542595
											0.941585	0.543022
											0.942251	0.54351
											0.942917	0.543816
											0.943583	0.544037
											0.944249	0.54425
											0.944915	0.544205
											0.945581	0.544121
											0.946247	0.544319
											0.946912	0.544815
											0.947578	0.545319
											0.948244	0.545883
											0.94891	0.546486
											0.949576	0.54705
											0.950242	0.547447
											0.950908	0.547859
											0.951574	0.54818
											0.95224	0.54837
											0.952906	0.548569
											0.953571	0.548347
											0.954237	0.548088
											0.954903	0.547821
											0.955569	0.547585
											0.956235	0.547371
											0.956901	0.547195
											0.957567	0.547066
											0.958233	0.546936
											0.958899	0.546783
											0.959565	0.546623
											0.960231	0.546471
											0.960896	0.546341
											0.961562	0.546211
											0.962228	0.545708
											0.962894	0.544952
											0.96356	0.544159
											0.964226	0.543404
											0.964892	0.542671
											0.965558	0.542053
											0.966224	0.541542
											0.96689	0.541069
											0.967555	0.540512
											0.968221	0.539909
											0.968887	0.539413
											0.969553	0.539383
											0.970219	0.539497
											0.970885	0.539825
											0.971551	0.540306
											0.972217	0.540825
											0.972883	0.541077
											0.973549	0.541214
											0.974214	0.54126
											0.97488	0.541199
											0.975546	0.541107
											0.976212	0.541168
											0.976878	0.541336
											0.977544	0.541519
											0.97821	0.541748
											0.978876	0.541985
											0.979542	0.541992
											0.980208	0.541702
											0.980873	0.541344
											0.981539	0.540878
											0.982205	0.540382
											0.982871	0.539917
											0.983537	0.539581
											0.984203	0.539276
											0.984869	0.538963
											0.985535	0.538651
											0.986201	0.53833
											0.986867	0.538345
											0.987532	0.538483
											0.988198	0.538666
											0.988864	0.538948
											0.98953	0.539253
											0.990196	0.539497
											0.990862	0.539711
											0.991528	0.539871
											0.992194	0.539604
											0.99286	0.539246
											0.993526	0.538872
											0.994192	0.538475
											0.994857	0.538078
											0.995523	0.538544
											0.996189	0.539268
											0.996855	0.540001
											0.997521	0.54068
											0.998187	0.541351
											0.998853	0.541206
											0.999519	0.540558
											1.00019	0.539856
											1.00085	0.539246
											1.00152	0.538666
											1.00218	0.538452
											1.00285	0.538841
											1.00351	0.539314
											1.00418	0.539528
											1.00485	0.539612
											1.00551	0.539627
											1.00618	0.539429
											1.00684	0.539192
											1.00751	0.539062
											1.00818	0.53904
											1.00884	0.539032
											1.00951	0.539062
											1.01017	0.539108
											1.01084	0.539131
											1.01151	0.539131
											1.01217	0.539124
											1.01284	0.539192
											1.0135	0.53936
											1.01417	0.539558
											1.01483	0.539841
											1.0155	0.540184
											1.01617	0.540413
											1.01683	0.540405
											1.0175	0.540283
											1.01816	0.540154
											1.01883	0.540039
											1.0195	0.539894
											1.02016	0.539398
											1.02083	0.538704
											1.02149	0.537987
											1.02216	0.537178
											1.02283	0.536316
											1.02349	0.536041
											1.02416	0.536171
											1.02482	0.536369
											1.02549	0.536919
											1.02615	0.537659
											1.02682	0.538185
											1.02749	0.53846
											1.02815	0.538673
											1.02882	0.538208
											1.02948	0.537315
											1.03015	0.536491
											1.03082	0.535896
											1.03148	0.535378
											1.03215	0.535507
											1.03281	0.53624
											1.03348	0.537056
											1.03415	0.537552
											1.03481	0.537903
											1.03548	0.537964
											1.03614	0.537453
											1.03681	0.536758
											1.03747	0.536118
											1.03814	0.535507
											1.03881	0.534935
											1.03947	0.534554
											1.04014	0.534241
											1.0408	0.534012
											1.04147	0.533859
											1.04214	0.533722
											1.0428	0.533539
											1.04347	0.533348
											1.04413	0.533127
											1.0448	0.532837
											1.04547	0.532524
											1.04613	0.532112
											1.0468	0.531616
											1.04746	0.531075
											1.04813	0.530357
											1.04879	0.529564
											1.04946	0.528923
											1.05013	0.528549
											1.05079	0.528236
											1.05146	0.528305
											1.05212	0.528549
											1.05279	0.528847
											1.05346	0.529549
											1.05412	0.53038
											1.05479	0.531044
											1.05545	0.531586
											1.05612	0.532104
											1.05679	0.531891
											1.05745	0.53141
											1.05812	0.530853
											1.05878	0.53022
											1.05945	0.529572
											1.06012	0.529175
											1.06078	0.529015
											1.06145	0.528862
											1.06211	0.528625
											1.06278	0.528374
											1.06344	0.528023
											1.06411	0.527496
											1.06478	0.526901
											1.06544	0.526314
											1.06611	0.525749
											1.06678	0.525208
											1.06744	0.524925
											1.06811	0.524872
											1.06877	0.52491
											1.06944	0.525047
											1.0701	0.525185
											1.07077	0.525284
											1.07144	0.525345
											1.0721	0.525642
											1.07277	0.52626
											1.07343	0.526985
											1.0741	0.527634
											1.07477	0.528206
											1.07543	0.528587
											1.0761	0.528656
											1.07676	0.528572
											1.07743	0.528511
											1.0781	0.528511
											1.07876	0.528542
											1.07943	0.528534
											1.08009	0.528511
											1.08076	0.528496
											1.08143	0.528625
											1.08209	0.528847
											1.08276	0.528992
											1.08342	0.529068
											1.08409	0.529144
											1.08475	0.528938
											1.08542	0.528481
											1.08609	0.528107
											1.08675	0.527809
											1.08742	0.527527
											1.08808	0.527382
											1.08875	0.527374
											1.08942	0.52729
											1.09008	0.527061
											1.09075	0.526787
											1.09141	0.526558
											1.09208	0.526398
											1.09275	0.526367
											1.09341	0.526596
											1.09408	0.526955
											1.09474	0.527344
											1.09541	0.527802
											1.09607	0.528267
											1.09674	0.528427
											1.09741	0.528389
											1.09807	0.528351
											1.09874	0.528252
											1.0994	0.528122
											1.10007	0.528084
											1.10074	0.528114
											1.1014	0.52816
											1.10207	0.528084
											1.10273	0.527939
											1.1034	0.52784
											1.10407	0.527802
											1.10473	0.527779
											1.1054	0.527458
											1.10606	0.526833
											1.10673	0.526215
											1.10739	0.525742
											1.10806	0.525322
											1.10873	0.525116
											1.10939	0.525215
											1.11006	0.525421
											1.11072	0.525429
											1.11139	0.525345
											1.11206	0.525269
											1.11272	0.52523
											1.11339	0.525208
											1.11405	0.5252
											1.11472	0.525192
											1.11539	0.5252
											1.11605	0.525307
											1.11672	0.525452
											1.11738	0.52562
											1.11805	0.525848
											1.11871	0.526108
											1.11938	0.526314
											1.12005	0.526413
											1.12071	0.526482
											1.12138	0.526497
											1.12204	0.526459
											1.12271	0.526489
											1.12338	0.52668
											1.12404	0.526947
											1.12471	0.527023
											1.12537	0.526825
											1.12604	0.526566
											1.12671	0.52607
											1.12737	0.525375
											1.12804	0.524902
											1.1287	0.524803
											1.12937	0.524796
											1.13003	0.525032
											1.1307	0.525536
											1.13137	0.525887
											1.13203	0.525887
											1.1327	0.525688
											1.13336	0.525421
											1.13403	0.52507
											1.1347	0.524712
											1.13536	0.524406
											1.13603	0.52417
											1.13669	0.523895
											1.13736	0.523544
											1.13803	0.52317
											1.13869	0.523193
											1.13936	0.523651
											1.14002	0.524063
											1.14069	0.524353
											1.14136	0.524551
											1.14202	0.524612
											1.14269	0.52449
											1.14335	0.524323
											1.14402	0.524307
											1.14468	0.524437
											1.14535	0.524498
											1.14602	0.524429
											1.14668	0.5243
											1.14735	0.524162
											1.14802	0.524017
											1.14868	0.523849
											1.14935	0.523636
											1.15001	0.523376
											1.15068	0.523087
											1.15134	0.522728
											1.15201	0.522346
											1.15268	0.521919
											1.15334	0.521454
											1.15401	0.521004
											1.15467	0.520615
											1.15534	0.520279
											1.15601	0.52002
											1.15667	0.519844
											1.15734	0.519691
											1.158	0.519806
											1.15867	0.520111
											1.15934	0.520485
											1.16	0.520943
											1.16067	0.521423
											1.16133	0.521614
											1.162	0.521492
											1.16267	0.521317
											1.16333	0.521164
											1.164	0.521019
											1.16466	0.52108
											1.16533	0.521484
											1.16599	0.522011
											1.16666	0.522423
											1.16733	0.522758
											1.16799	0.523079
											1.16866	0.523323
											1.16932	0.523529
											1.16999	0.523788
											1.17066	0.524071
											1.17132	0.524353
											1.17199	0.524384
											1.17265	0.523872
											1.17332	0.523323
											1.17399	0.522736
											1.17465	0.522133
											1.17532	0.521622
											1.17598	0.521332
											1.17665	0.521095
											1.17731	0.520859
											1.17798	0.520607
											1.17865	0.520416
											1.17931	0.520348
											1.17998	0.520401
											1.18064	0.520615
											1.18131	0.520988
											1.18198	0.521378
											1.18264	0.521805
											1.18331	0.522293
											1.18397	0.522682
											1.18464	0.522903
											1.18531	0.523094
											1.18597	0.523323
											1.18664	0.523598
											1.1873	0.523788
											1.18797	0.523788
											1.18864	0.52372
											1.1893	0.523598
											1.18997	0.523376
											1.19063	0.523155
											1.1913	0.523018
											1.19196	0.522934
											1.19263	0.522804
											1.1933	0.522583
											1.19396	0.522346
											1.19463	0.522232
											1.19529	0.52224
											1.19596	0.522247
											1.19663	0.522232
											1.19729	0.522202
											1.19796	0.522156
											1.19862	0.522079
											1.19929	0.522018
											1.19996	0.522057
											1.20062	0.522202
											1.20129	0.522377
											1.20195	0.522614
											1.20262	0.522865
											1.20328	0.523071
											1.20395	0.523216
											1.20462	0.523293
											1.20528	0.523247
											1.20595	0.52314
											1.20661	0.523064
											1.20728	0.523026
											1.20795	0.522949
											1.20861	0.522751
											1.20928	0.522469
											1.20994	0.522202
											1.21061	0.521935
											1.21128	0.521736
											1.21194	0.521881
											1.21261	0.522278
											1.21327	0.522629
											1.21394	0.522797
											1.2146	0.52285
											1.21527	0.522629
											1.21594	0.522095
											1.2166	0.521515
											1.21727	0.521072
											1.21793	0.520767
											1.2186	0.520599
											1.21927	0.52063
											1.21993	0.520737
											1.2206	0.520973
											1.22126	0.521378
											1.22193	0.521843
											1.2226	0.522377
											1.22326	0.522934
											1.22393	0.523422
											1.22459	0.523827
											1.22526	0.524178
											1.22592	0.524429
											1.22659	0.524391
											1.22726	0.524323
											1.22792	0.524155
											1.22859	0.523834
											1.22925	0.523628
											1.22992	0.523766
											1.23059	0.523933
											1.23125	0.524109
											1.23192	0.52433
											1.23258	0.524422
											1.23325	0.524132
											1.23392	0.523689
											1.23458	0.523216
											1.23525	0.522682
											1.23591	0.522118
											1.23658	0.521538
											1.23725	0.52095
											1.23791	0.520393
											1.23858	0.519981
											1.23924	0.519638
											1.23991	0.51931
											1.24057	0.51899
											1.24124	0.5187
											1.24191	0.518532
											1.24257	0.518456
											1.24324	0.518372
											1.24391	0.518265
											1.24457	0.518112
											1.24524	0.517693
											1.2459	0.516922
											1.24657	0.516251
											1.24723	0.515785
											1.2479	0.515373
											1.24857	0.515129
											1.24923	0.515266
											1.2499	0.515511
											1.25056	0.515831
											1.25123	0.516197
											1.25189	0.516479
											1.25256	0.516548
											1.25323	0.516457
											1.25389	0.516159
											1.25456	0.515656
											1.25523	0.515114
											1.25589	0.514526
											1.25656	0.513916
											1.25722	0.513489
											1.25789	0.513329
											1.25855	0.513184
											1.25922	0.513229
											1.25989	0.513512
											1.26055	0.513641
											1.26122	0.51342
											1.26188	0.513039
											1.26255	0.512474
											1.26322	0.511642
											1.26388	0.510864
											1.26455	0.510338
											1.26521	0.509995
											1.26588	0.509834
											1.26655	0.510033
											1.26721	0.5103
											1.26788	0.51033
											1.26854	0.510124
											1.26921	0.509926
											1.26988	0.50975
											1.27054	0.50959
											1.27121	0.509735
											1.27187	0.510284
											1.27254	0.510872
											1.2732	0.511459
											1.27387	0.512032
											1.27454	0.512535
											1.2752	0.512955
											1.27587	0.513329
											1.27653	0.513718
											1.2772	0.514107
											1.27787	0.514412
											1.27853	0.514572
											1.2792	0.514557
											1.27986	0.514496
											1.28053	0.514175
											1.2812	0.513809
											1.28186	0.513687
											1.28253	0.514359
											1.28319	0.515022
											1.28386	0.515602
											1.28452	0.516129
											1.28519	0.516502
											1.28586	0.516205
											1.28652	0.515862
											1.28719	0.515694
											1.28785	0.515793
											1.28852	0.515907
											1.28919	0.51609
											1.28985	0.516289
											1.29052	0.516373
											1.29118	0.516113
											1.29185	0.515839
											1.29252	0.515465
											1.29318	0.515022
											1.29385	0.514664
											1.29451	0.514679
											1.29518	0.514893
											1.29584	0.515045
											1.29651	0.515129
											1.29718	0.51516
											1.29784	0.514961
											1.29851	0.514526
											1.29917	0.514023
											1.29984	0.51339
											1.30051	0.512779
											1.30117	0.51236
											1.30184	0.512245
											1.3025	0.512207
											1.30317	0.512405
											1.30384	0.512627
											1.3045	0.512665
											1.30517	0.512184
											1.30583	0.511665
											1.3065	0.511223
											1.30716	0.510811
											1.30783	0.510422
											1.3085	0.510147
											1.30916	0.509933
											1.30983	0.509758
											1.31049	0.509621
											1.31116	0.509529
											1.31183	0.509636
											1.31249	0.509926
											1.31316	0.510262
											1.31382	0.510658
											1.31449	0.511024
											1.31516	0.511024
											1.31582	0.510368
											1.31649	0.509697
											1.31715	0.508972
											1.31782	0.508255
											1.31849	0.507797
											1.31915	0.507912
											1.31982	0.50808
											1.32048	0.508232
											1.32115	0.508377
											1.32181	0.508507
											1.32248	0.508568
											1.32315	0.508636
											1.32381	0.508781
											1.32448	0.508972
											1.32515	0.509186
											1.32581	0.509499
											1.32648	0.509888
											1.32714	0.51033
											1.32781	0.510826
											1.32847	0.511337
											1.32914	0.511909
											1.32981	0.512535
											1.33047	0.513092
[truncated: 30,846 more rows]

## Sheet: Figure 4d
									.
									.
	SEC data and uncropped gel. marker in kDA. The box indicates the cropped area used in the main figure.								ml	mAU
									-0.006143	0.145213
									-0.004979	1.87651
									-0.003815	1.87855
									-0.00265	1.87893
									-0.001486	1.87878
									-0.000322	1.87859
									0.000843	1.87879
									0.002007	1.8793
									0.003171	1.87978
									0.004336	1.88022
									0.0055	1.88062
									0.006664	1.88085
									0.007829	1.88094
									0.008993	1.881
									0.010158	1.88091
									0.011322	1.88078
									0.012486	1.88063
									0.013651	1.88045
									0.014815	1.88025
									0.015979	1.87994
									0.017144	1.87956
									0.018308	1.87919
									0.019472	1.87883
									0.020637	1.87851
									0.021801	1.8784
									0.022965	1.87851
									0.02413	1.87869
									0.025294	1.87925
									0.026458	1.87995
									0.027623	1.88058
									0.028787	1.8811
									0.029951	1.88161
									0.031116	1.88204
									0.03228	1.88242
									0.033444	1.88247
									0.034609	1.88092
									0.035773	1.87936
									0.036937	1.87768
									0.038102	1.87579
									0.039266	1.87368
									0.04043	1.87043
									0.041595	1.86677
									0.042759	1.86309
									0.043923	1.85963
									0.045088	1.85636
									0.046252	1.85498
									0.047416	1.85478
									0.048581	1.85453
									0.049745	1.85389
									0.050909	1.85317
									0.052074	1.85252
									0.053238	1.85199
									0.054403	1.85146
									0.055567	1.85099
									0.056731	1.85055
									0.057896	1.85017
									0.05906	1.85036
									0.060224	1.85055
									0.061389	1.85074
									0.062553	1.85095
									0.063717	1.85119
									0.064882	1.85171
									0.066046	1.8523
									0.06721	1.8529
									0.068375	1.85366
									0.069539	1.85448
									0.070703	1.85539
									0.071868	1.85636
									0.073032	1.85734
									0.074196	1.85844
									0.075361	1.8596
									0.076525	1.86066
									0.077689	1.86151
									0.078854	1.86235
									0.080018	1.863
									0.081182	1.86339
									0.082347	1.86377
									0.083511	1.86408
									0.084675	1.8644
									0.08584	1.86477
									0.087004	1.86526
									0.088168	1.86576
									0.089333	1.86622
									0.090497	1.86667
									0.091661	1.86727
									0.092826	1.86963
									0.09399	1.8719
									0.095154	1.87444
									0.096319	1.87731
									0.097483	1.8802
									0.098647	1.88452
									0.099812	1.85332
									0.100976	0.006235
									0.102141	0.017626
									0.103305	0.028988
									0.104469	0.038372
									0.105634	0.046504
									0.106798	0.05466
									0.107962	0.064282
									0.109127	0.07391
									0.110291	0.083506
									0.111455	0.09292
									0.11262	0.102412
									0.113784	0.114195
									0.114948	0.126555
									0.116113	0.138823
									0.117277	0.150519
									0.118441	0.162355
									0.119606	0.175818
									0.12077	0.190329
									0.121934	0.204832
									0.123099	0.21908
									0.124263	0.233387
									0.125427	0.248851
									0.126592	0.266746
									0.127756	0.284531
									0.12892	0.302323
									0.130085	0.320005
									0.131249	0.337561
									0.132413	0.354514
									0.133578	0.371545
									0.134742	0.388637
									0.135906	0.405943
									0.137071	0.423195
									0.138235	0.439336
									0.139399	0.455149
									0.140564	0.471045
									0.141728	0.486951
									0.142892	0.502903
									0.144057	0.519027
									0.145221	0.535192
									0.146386	0.551093
									0.14755	0.565719
									0.148714	0.580685
									0.149879	0.596926
									0.151043	0.613368
									0.152207	0.629823
									0.153372	0.646059
									0.154536	0.662071
									0.1557	0.678418
									0.156865	0.696152
									0.158029	0.714061
									0.159193	0.730615
									0.160358	0.742019
									0.161522	0.753118
									0.162686	0.765695
									0.163851	0.778407
									0.165015	0.791068
									0.166179	0.802298
									0.167344	0.813502
									0.168508	0.829601
									0.169672	0.847147
									0.170837	0.864888
									0.172001	0.880116
									0.173165	0.894904
									0.17433	0.915379
									0.175494	0.940034
									0.176658	0.964595
									0.177823	0.987609
									0.178987	1.0095
									0.180151	1.03119
									0.181316	1.05279
									0.18248	1.07417
									0.183644	1.09465
									0.184809	1.11244
									0.185973	1.13088
									0.187137	1.15179
									0.188302	1.17288
									0.189466	1.19374
									0.190631	1.21542
									0.191795	1.23712
									0.192959	1.26079
									0.194124	1.28485
									0.195288	1.30876
									0.196452	1.33391
									0.197617	1.35918
									0.198781	1.38371
									0.199945	1.40748
									0.20111	1.42893
									0.202274	1.45143
									0.203438	1.47514
									0.204603	1.49891
									0.205767	1.52255
									0.206931	1.54612
									0.208096	1.56953
									0.20926	1.59286
									0.210424	1.61619
									0.211589	1.63948
									0.212753	1.6628
									0.213917	1.68575
									0.215082	1.70736
									0.216246	1.72882
									0.21741	1.74852
									0.218575	1.76685
									0.219739	1.7851
									0.220903	1.80192
									0.222068	1.81851
									0.223232	1.83377
									0.224396	1.8467
									0.225561	1.85934
									0.226725	1.86741
									0.227889	1.87378
									0.229054	1.87969
									0.230218	1.88297
									0.231382	1.88593
									0.232547	1.88353
									0.233711	1.87697
									0.234876	1.86995
									0.23604	1.86073
									0.237204	1.85074
									0.238369	1.8408
									0.239533	1.83102
									0.240697	1.8213
									0.241862	1.81051
									0.243026	1.79891
									0.24419	1.78672
									0.245355	1.77219
									0.246519	1.75745
									0.247683	1.74192
									0.248848	1.7247
									0.250012	1.70733
									0.251176	1.68799
									0.252341	1.66837
									0.253505	1.64922
									0.254669	1.63038
									0.255834	1.61015
									0.256998	1.58967
									0.258162	1.5695
									0.259327	1.54945
									0.260491	1.52891
									0.261655	1.50804
									0.26282	1.48718
									0.263984	1.46658
									0.265148	1.44602
									0.266313	1.42483
									0.267477	1.40296
									0.268641	1.38091
									0.269806	1.35884
									0.27097	1.33674
									0.272134	1.31451
									0.273299	1.29156
									0.274463	1.26841
									0.275627	1.24691
									0.276792	1.22669
									0.277956	1.20673
									0.279121	1.18539
									0.280285	1.1635
									0.281449	1.14301
									0.282614	1.12452
									0.283778	1.10665
									0.284942	1.0883
									0.286107	1.06948
									0.287271	1.05088
									0.288435	1.03479
									0.2896	1.0191
									0.290764	1.00324
									0.291928	0.986832
									0.293093	0.970331
									0.294257	0.95584
									0.295421	0.942247
									0.296586	0.9288
									0.29775	0.914987
									0.298914	0.901078
									0.300079	0.888083
									0.301243	0.875948
									0.302407	0.863889
									0.303572	0.851294
									0.304736	0.838537
									0.3059	0.826455
									0.307065	0.816408
									0.308229	0.807296
									0.309393	0.797314
									0.310558	0.786535
									0.311722	0.775568
									0.312886	0.765682
									0.314051	0.756366
									0.315215	0.747072
									0.316379	0.73783
									0.317544	0.728607
									0.318708	0.719809
									0.319872	0.711375
									0.321037	0.702965
									0.322201	0.693955
									0.323366	0.684646
									0.32453	0.675871
									0.325694	0.66783
									0.326859	0.659994
									0.328023	0.652324
									0.329187	0.644784
									0.330352	0.63738
									0.331516	0.63063
									0.33268	0.624153
									0.333845	0.617385
									0.335009	0.610212
									0.336173	0.602944
									0.337338	0.597013
									0.338502	0.591712
									0.339666	0.58646
									0.340831	0.581176
									0.341995	0.575877
									0.343159	0.570997
									0.344324	0.56654
									0.345488	0.562198
									0.346652	0.557823
									0.347817	0.553447
									0.348981	0.549337
									0.350145	0.545708
									0.35131	0.542227
									0.352474	0.538305
									0.353638	0.534037
									0.354803	0.529747
									0.355967	0.525782
									0.357131	0.521929
									0.358296	0.517982
									0.35946	0.51391
									0.360624	0.510016
									0.361789	0.50671
									0.362953	0.503495
									0.364118	0.50012
									0.365282	0.496581
									0.366446	0.492953
									0.367611	0.489604
									0.368775	0.486658
									0.369939	0.483856
									0.371104	0.480895
									0.372268	0.477801
									0.373432	0.474665
									0.374597	0.471475
									0.375761	0.468274
									0.376925	0.464891
									0.37809	0.46126
									0.379254	0.457606
									0.380418	0.4545
									0.381583	0.451733
									0.382747	0.448931
									0.383911	0.44605
									0.385076	0.443129
									0.38624	0.440053
									0.387404	0.436861
									0.388569	0.433672
									0.389733	0.430543
									0.390897	0.427441
									0.392062	0.424577
									0.393226	0.422109
									0.39439	0.419802
									0.395555	0.417655
									0.396719	0.415624
									0.397883	0.413612
									0.399048	0.411618
									0.400212	0.409635
									0.401376	0.407596
									0.402541	0.405485
									0.403705	0.403338
									0.404869	0.401215
									0.406034	0.399104
									0.407198	0.396942
									0.408363	0.394689
									0.409527	0.3924
									0.410691	0.390499
									0.411856	0.388972
									0.41302	0.387553
									0.414184	0.386467
									0.415349	0.385542
									0.416513	0.384635
									0.417677	0.383805
									0.418842	0.383042
									0.420006	0.382228
									0.42117	0.38135
									0.422335	0.380494
									0.423499	0.379776
									0.424663	0.379171
									0.425828	0.378301
									0.426992	0.377046
									0.428156	0.375679
									0.429321	0.374449
									0.430485	0.373372
									0.431649	0.372216
									0.432814	0.37088
									0.433978	0.369456
									0.435142	0.368185
									0.436307	0.367163
									0.437471	0.366214
									0.438635	0.365194
									0.4398	0.364128
									0.440964	0.363095
									0.442128	0.362139
									0.443293	0.361229
									0.444457	0.360471
									0.445621	0.35985
									0.446786	0.359222
									0.44795	0.358542
									0.449114	0.357827
									0.450279	0.357
									0.451443	0.356052
									0.452607	0.355084
									0.453772	0.353967
									0.454936	0.352721
									0.456101	0.351413
									0.457265	0.350011
									0.458429	0.348572
									0.459594	0.347184
									0.460758	0.345877
									0.461922	0.344599
									0.463087	0.343327
									0.464251	0.342059
									0.465415	0.340835
									0.46658	0.339712
									0.467744	0.338722
									0.468908	0.337926
									0.470073	0.337267
									0.471237	0.336564
									0.472401	0.335681
									0.473566	0.334567
									0.47473	0.333367
									0.475894	0.332034
									0.477059	0.330684
									0.478223	0.329381
									0.479387	0.328144
									0.480552	0.326881
									0.481716	0.325554
									0.48288	0.324199
									0.484045	0.323069
									0.485209	0.322342
									0.486373	0.321729
									0.487538	0.321048
									0.488702	0.320312
									0.489866	0.319654
									0.491031	0.319176
									0.492195	0.318809
									0.493359	0.318539
									0.494524	0.318376
									0.495688	0.318232
									0.496853	0.318155
									0.498017	0.318133
									0.499181	0.31795
									0.500346	0.317502
									0.50151	0.31697
									0.502674	0.316305
									0.503839	0.315484
									0.505003	0.314659
									0.506167	0.31383
									0.507332	0.313003
									0.508496	0.312269
									0.50966	0.311666
									0.510825	0.311105
									0.511989	0.310663
									0.513153	0.310339
									0.514318	0.310059
									0.515482	0.309869
									0.516646	0.309725
									0.517811	0.30967
									0.518975	0.309715
									0.520139	0.309769
									0.521304	0.309813
									0.522468	0.309851
									0.523632	0.30973
									0.524797	0.30918
									0.525961	0.308463
									0.527125	0.307605
									0.52829	0.306502
									0.529454	0.305396
									0.530618	0.304274
									0.531783	0.30314
									0.532947	0.302076
									0.534111	0.301161
									0.535276	0.300231
									0.53644	0.29917
									0.537604	0.297974
									0.538769	0.296804
									0.539933	0.295701
									0.541097	0.29464
									0.542262	0.293712
									0.543426	0.292986
									0.544591	0.292275
									0.545755	0.291628
									0.546919	0.291044
									0.548084	0.29046
									0.549248	0.289873
									0.550412	0.289277
									0.551577	0.288599
									0.552741	0.2878
									0.553905	0.286934
									0.55507	0.285916
									0.556234	0.284824
									0.557398	0.283866
									0.558563	0.283188
									0.559727	0.282607
									0.560891	0.282031
									0.562056	0.281462
									0.56322	0.280895
									0.564384	0.280329
									0.565549	0.279768
									0.566713	0.279098
									0.567877	0.278247
									0.569042	0.277371
									0.570206	0.276387
									0.57137	0.275267
									0.572535	0.274167
									0.573699	0.273124
									0.574863	0.272154
									0.576028	0.271171
									0.577192	0.269976
									0.578356	0.268772
									0.579521	0.267824
									0.580685	0.267351
									0.581849	0.266999
									0.583014	0.267101
									0.584178	0.267375
									0.585342	0.267525
									0.586507	0.267263
									0.587671	0.267004
									0.588836	0.266764
									0.59	0.266536
									0.591164	0.266265
									0.592329	0.26585
									0.593493	0.265423
									0.594657	0.265117
									0.595822	0.264967
									0.596986	0.264795
									0.59815	0.264533
									0.599315	0.264172
									0.600479	0.263703
									0.601643	0.263004
									0.602808	0.262316
									0.603972	0.261753
									0.605136	0.26145
									0.606301	0.261149
									0.607465	0.26085
									0.608629	0.260552
									0.609794	0.260021
									0.610958	0.258875
									0.612122	0.257718
									0.613287	0.256714
									0.614451	0.255794
									0.615615	0.254773
									0.61678	0.253466
									0.617944	0.252055
									0.619108	0.25064
									0.620273	0.249217
									0.621437	0.247891
									0.622601	0.246861
									0.623766	0.246037
									0.62493	0.245304
									0.626094	0.244767
									0.627259	0.244362
									0.628423	0.244377
									0.629587	0.244906
									0.630752	0.24548
									0.631916	0.246015
									0.63308	0.246514
									0.634245	0.246901
									0.635409	0.246879
									0.636574	0.246834
									0.637738	0.246568
									0.638902	0.245781
									0.640067	0.245105
									0.641231	0.245085
									0.642395	0.245221
									0.64356	0.245443
									0.644724	0.246117
									0.645888	0.246728
									0.647053	0.246936
									0.648217	0.246677
									0.649381	0.246447
									0.650546	0.246372
									0.65171	0.246327
									0.652874	0.246211
									0.654039	0.245881
									0.655203	0.245565
									0.656367	0.245336
									0.657532	0.245207
									0.658696	0.245034
									0.65986	0.244656
									0.661025	0.244223
									0.662189	0.243688
									0.663353	0.242871
									0.664518	0.242095
									0.665682	0.241546
									0.666846	0.241178
									0.668011	0.240979
									0.669175	0.241453
									0.670339	0.241997
									0.671504	0.242556
									0.672668	0.243154
									0.673832	0.243828
									0.674997	0.244799
									0.676161	0.245886
									0.677325	0.246946
									0.67849	0.247915
									0.679654	0.248793
									0.680819	0.249364
									0.681983	0.249683
									0.683147	0.250002
									0.684312	0.250481
									0.685476	0.251127
									0.68664	0.251419
									0.687805	0.250977
									0.688969	0.25055
									0.690133	0.250553
									0.691298	0.253078
									0.692462	0.25567
									0.693626	0.258717
									0.694791	0.261779
									0.695955	0.264672
									0.697119	0.265491
									0.698284	0.266033
									0.699448	0.265872
									0.700612	0.265538
									0.701777	0.265206
									0.702941	0.264868
									0.704105	0.26456
									0.70527	0.264639
									0.706434	0.265236
									0.707598	0.26578
									0.708763	0.265768
									0.709927	0.265255
									0.711091	0.264794
									0.712256	0.264571
									0.71342	0.264355
									0.714584	0.264296
									0.715749	0.264923
									0.716913	0.265579
									0.718077	0.266447
									0.719242	0.267376
									0.720406	0.268268
									0.72157	0.268929
									0.722735	0.269538
									0.723899	0.269919
									0.725064	0.270101
									0.726228	0.270289
									0.727392	0.270512
									0.728557	0.270749
									0.729721	0.270974
									0.730885	0.271156
									0.73205	0.271353
									0.733214	0.271651
									0.734378	0.272027
									0.735543	0.272379
									0.736707	0.272831
									0.737871	0.273348
									0.739036	0.274057
									0.7402	0.275217
									0.741364	0.276396
									0.742529	0.277451
									0.743693	0.278319
									0.744857	0.279182
									0.746022	0.279332
									0.747186	0.279461
									0.74835	0.279302
									0.749515	0.276519
									0.750679	0.2737
									0.751843	0.271246
									0.753008	0.268908
									0.754172	0.266571
									0.755336	0.266425
									0.756501	0.266542
									0.757665	0.266715
									0.758829	0.266925
									0.759994	0.267134
									0.761158	0.267348
									0.762322	0.267564
									0.763487	0.267761
									0.764651	0.267928
									0.765815	0.268095
									0.76698	0.268821
									0.768144	0.270097
									0.769309	0.271357
									0.770473	0.27243
									0.771637	0.273505
									0.772802	0.27448
									0.773966	0.2747
									0.77513	0.274925
									0.776295	0.275262
									0.777459	0.27563
									0.778623	0.276003
									0.779788	0.276632
									0.780952	0.277281
									0.782116	0.277692
									0.783281	0.27795
									0.784445	0.278205
									0.785609	0.278424
									0.786774	0.278632
									0.787938	0.2789
									0.789102	0.279229
									0.790267	0.279577
									0.791431	0.279859
									0.792595	0.280043
									0.79376	0.280104
									0.794924	0.279709
									0.796088	0.279243
									0.797253	0.278606
									0.798417	0.27754
									0.799581	0.276423
									0.800746	0.275195
									0.80191	0.273953
									0.803074	0.272711
									0.804239	0.272112
									0.805403	0.271603
									0.806567	0.271515
									0.807732	0.271587
									0.808896	0.271673
									0.810061	0.271409
									0.811225	0.271012
									0.812389	0.270362
									0.813554	0.269521
									0.814718	0.268658
									0.815882	0.267752
									0.817047	0.266806
									0.818211	0.26589
									0.819375	0.265032
									0.82054	0.264178
									0.821704	0.263343
									0.822868	0.262536
									0.824033	0.261809
									0.825197	0.261405
									0.826361	0.261027
									0.827526	0.260668
									0.82869	0.260483
									0.829854	0.260309
									0.831019	0.259955
									0.832183	0.259569
									0.833347	0.259181
									0.834512	0.258682
									0.835676	0.258148
									0.83684	0.257375
									0.838005	0.25649
									0.839169	0.255599
									0.840333	0.254937
									0.841498	0.254446
									0.842662	0.253869
									0.843826	0.253112
									0.844991	0.252289
									0.846155	0.251406
									0.847319	0.25043
									0.848484	0.249472
									0.849648	0.248618
									0.850812	0.247791
									0.851977	0.247064
									0.853141	0.246765
									0.854306	0.246574
									0.85547	0.246106
									0.856634	0.245536
									0.857799	0.244956
									0.858963	0.24447
									0.860127	0.24401
									0.861292	0.243694
									0.862456	0.243474
									0.86362	0.243269
									0.864785	0.242681
									0.865949	0.241905
									0.867113	0.241021
									0.868278	0.240043
									0.869442	0.239044
									0.870606	0.238269
									0.871771	0.23769
									0.872935	0.237128
									0.874099	0.236473
									0.875264	0.235802
									0.876428	0.235098
									0.877592	0.234337
									0.878757	0.233572
									0.879921	0.232869
									0.881085	0.232204
									0.88225	0.231474
									0.883414	0.230438
									0.884578	0.229352
									0.885743	0.228251
									0.886907	0.227121
									0.888071	0.225984
									0.889236	0.225019
									0.8904	0.224093
									0.891564	0.223171
									0.892729	0.222435
									0.893893	0.221726
									0.895057	0.221253
									0.896222	0.220922
									0.897386	0.220587
									0.898551	0.220083
									0.899715	0.21947
									0.900879	0.218959
									0.902044	0.218616
									0.903208	0.218325
									0.904372	0.218159
									0.905537	0.21813
									0.906701	0.2181
									0.907865	0.217971
									0.90903	0.217806
									0.910194	0.217556
									0.911358	0.217141
									0.912523	0.216672
									0.913687	0.216452
									0.914851	0.21636
									0.916016	0.216261
									0.91718	0.215971
									0.918344	0.215613
									0.919509	0.215126
									0.920673	0.214533
									0.921837	0.213921
									0.923002	0.213189
									0.924166	0.2124
									0.92533	0.211675
									0.926495	0.211051
									0.927659	0.210455
									0.928823	0.210084
									0.929988	0.20994
									0.931152	0.209856
									0.932316	0.209861
									0.933481	0.209892
									0.934645	0.209955
									0.935809	0.210075
									0.936974	0.210211
									0.938138	0.210286
									0.939302	0.210317
									0.940467	0.210341
									0.941631	0.210372
									0.942796	0.210405
									0.94396	0.21045
									0.945124	0.210526
									0.946289	0.210609
									0.947453	0.210642
									0.948617	0.210654
									0.949782	0.210664
									0.950946	0.210547
									0.95211	0.210348
									0.953275	0.210207
									0.954439	0.210144
									0.955603	0.210107
									0.956768	0.210206
									0.957932	0.210426
									0.959096	0.21046
									0.960261	0.209886
									0.961425	0.20902
									0.962589	0.208041
									0.963754	0.206923
									0.964918	0.205808
									0.966082	0.205142
									0.967247	0.204725
									0.968411	0.204387
									0.969575	0.20421
									0.97074	0.204098
									0.971904	0.203932
									0.973068	0.203729
									0.974233	0.20354
									0.975397	0.203524
									0.976561	0.203595
									0.977726	0.203785
									0.97889	0.204118
									0.980054	0.204493
									0.981219	0.204975
									0.982383	0.205526
									0.983547	0.205982
									0.984712	0.206147
									0.985876	0.206194
									0.987041	0.206038
									0.988205	0.205647
									0.989369	0.205199
									0.990534	0.204833
									0.991698	0.204504
									0.992862	0.204148
									0.994027	0.203735
									0.995191	0.203303
									0.996355	0.203006
									0.99752	0.202784
									0.998684	0.202569
									0.999848	0.202346
									1.00101	0.202121
									1.00218	0.201807
									1.00334	0.201323
									1.00451	0.200727
									1.00567	0.200137
									1.00683	0.199581
									1.008	0.199025
									1.00916	0.198436
									1.01033	0.19782
									1.01149	0.197152
									1.01266	0.196405
									1.01382	0.195626
									1.01499	0.194681
									1.01615	0.193582
									1.01731	0.192647
									1.01848	0.192278
									1.01964	0.192268
									1.02081	0.192495
									1.02197	0.193078
									1.02313	0.193754
									1.0243	0.19403
									1.02546	0.194
									1.02663	0.193891
									1.02779	0.193599
									1.02896	0.193213
									1.03012	0.192876
									1.03129	0.192581
									1.03245	0.192289
									1.03361	0.191982
									1.03478	0.191667
									1.03594	0.19125
									1.03711	0.190683
									1.03827	0.190064
									1.03944	0.189405
									1.0406	0.1887
									1.04176	0.188072
									1.04293	0.187715
									1.04409	0.187505
									1.04526	0.187215
									1.04642	0.186748
									1.04759	0.186192
									1.04875	0.185557
									1.04991	0.184877
									1.05108	0.184225
									1.05224	0.18382
									1.05341	0.183562
									1.05457	0.183186
									1.05574	0.18275
									1.0569	0.182317
									1.05807	0.181843
									1.05923	0.181322
									1.06039	0.180866
									1.06156	0.180606
									1.06272	0.180481
									1.06389	0.180398
									1.06505	0.180395
									1.06622	0.18043
									1.06738	0.180493
									1.06854	0.180589
									1.06971	0.18067
									1.07087	0.180676
									1.07204	0.180611
									1.0732	0.180685
									1.07437	0.180939
									1.07553	0.18121
									1.07669	0.181405
									1.07786	0.181501
									1.07902	0.181382
									1.08019	0.180896
									1.08135	0.180256
									1.08252	0.179547
									1.08368	0.178715
									1.08485	0.177903
									1.08601	0.177269
									1.08717	0.176748
									1.08834	0.176299
									1.0895	0.176051
									1.09067	0.175931
									1.09183	0.175823
									1.093	0.175725
									1.09416	0.175627
									1.09532	0.17559
									1.09649	0.175616
									1.09765	0.175677
									1.09882	0.175789
									1.09998	0.175917
									1.10115	0.176159
									1.10231	0.176547
									1.10347	0.177033
									1.10464	0.177689
									1.1058	0.178445
									1.10697	0.1791
									1.10813	0.179584
									1.1093	0.179962
									1.11046	0.180175
									1.11163	0.180179
									1.11279	0.180279
									1.11395	0.180724
									1.11512	0.181465
									1.11628	0.182221
									1.11745	0.183007
									1.11861	0.183766
									1.11977	0.184159
									1.12094	0.183965
									1.1221	0.183739
									1.12327	0.183431
									1.12443	0.183083
									1.1256	0.182815
									1.12676	0.182721
									1.12793	0.182678
									1.12909	0.182701
									1.13026	0.182806
									1.13142	0.182795
									1.13258	0.182498
									1.13375	0.182064
									1.13491	0.181694
									1.13608	0.181435
									1.13724	0.181284
									1.1384	0.181443
									1.13957	0.181846
									1.14073	0.182304
									1.1419	0.182888
									1.14306	0.183545
									1.14423	0.184275
									1.14539	0.185084
									1.14655	0.185834
									1.14772	0.18639
									1.14888	0.186798
									1.15005	0.186734
									1.15121	0.185903
									1.15238	0.184993
									1.15354	0.184036
									1.15471	0.183004
									1.15587	0.182215
									1.15703	0.181883
									1.1582	0.181699
									1.15936	0.181417
									1.16053	0.180978
									1.16169	0.180477
									1.16286	0.179927
									1.16402	0.179347
									1.16518	0.17877
									1.16635	0.178362
									1.16751	0.178052
									1.16868	0.177729
									1.16984	0.177388
									1.17101	0.176972
									1.17217	0.176223
									1.17334	0.175146
									1.1745	0.173949
									1.17566	0.172397
									1.17683	0.170834
									1.17799	0.16958
									1.17916	0.168978
									1.18032	0.168493
									1.18149	0.168416
									1.18265	0.168556
									1.18381	0.168631
									1.18498	0.168519
									1.18614	0.168284
									1.18731	0.167718
									1.18847	0.166843
									1.18964	0.166062
									1.1908	0.165573
									1.19196	0.165278
									1.19313	0.165256
									1.19429	0.165641
									1.19546	0.165941
									1.19662	0.165941
									1.19779	0.165672
									1.19895	0.165476
									1.20012	0.165456
									1.20128	0.165465
									1.20244	0.165406
									1.20361	0.165256
									1.20477	0.165022
									1.20594	0.164533
									1.2071	0.163875
									1.20826	0.163616
									1.20943	0.164187
									1.21059	0.164811
									1.21176	0.165287
									1.21292	0.165608
									1.21409	0.165721
									1.21525	0.165368
									1.21642	0.164877
									1.21758	0.164401
									1.21874	0.163884
									1.21991	0.163374
									1.22107	0.162947
									1.22224	0.162589
									1.2234	0.162254
									1.22457	0.162028
									1.22573	0.161816
									1.2269	0.161617
									1.22806	0.161437
									1.22922	0.161342
									1.23039	0.161673
									1.23155	0.162168
									1.23272	0.162747
									1.23388	0.163712
									1.23504	0.16469
									1.23621	0.165466
									1.23737	0.165946
									1.23854	0.166338
									1.2397	0.166312
									1.24087	0.166041
									1.24203	0.165677
									1.2432	0.165055
									1.24436	0.164495
									1.24552	0.164252
									1.24669	0.164351
									1.24785	0.164579
									1.24902	0.165289
									1.25018	0.166018
									1.25135	0.166506
									1.25251	0.166549
									1.25368	0.166489
									1.25484	0.166039
									1.256	0.165439
									1.25717	0.164787
									1.25833	0.163945
									1.2595	0.163072
									1.26066	0.162272
									1.26182	0.161543
									1.26299	0.160878
									1.26415	0.160469
									1.26532	0.160261
									1.26648	0.160133
									1.26765	0.160137
									1.26881	0.160166
									1.26998	0.160305
									1.27114	0.160614
									1.2723	0.160951
									1.27347	0.161282
									1.27463	0.161612
									1.2758	0.161942
									1.27696	0.16227
									1.27813	0.162597
									1.27929	0.162922
									1.28045	0.163246
									1.28162	0.163557
									1.28278	0.163751
									1.28395	0.163929
									1.28511	0.16408
									1.28628	0.164199
									1.28744	0.164267
									1.28861	0.163891
									1.28977	0.16333
									1.29093	0.1627
									1.2921	0.161792
									1.29326	0.160901
									1.29443	0.160193
									1.29559	0.159811
									1.29676	0.159494
									1.29792	0.15966
									1.29908	0.159883
									1.30025	0.160179
									1.30141	0.160752
									1.30258	0.161323
									1.30374	0.161861
									1.30491	0.162384
									1.30607	0.162821
									1.30723	0.162737
									1.3084	0.162586
									1.30956	0.162352
									1.31073	0.16198
									1.31189	0.161675
									1.31306	0.161781
									1.31422	0.16205
									1.31539	0.162325
									1.31655	0.162639
									1.31771	0.162948
									1.31888	0.163186
									1.32004	0.163345
									1.32121	0.163501
									1.32237	0.163634
									1.32353	0.163747
									1.3247	0.163822
									1.32586	0.163729
									1.32703	0.163633
									1.32819	0.163636
									1.32936	0.163873
									1.33052	0.164113
									1.33169	0.164365
									1.33285	0.164616
									1.33401	0.164868
									1.33518	0.16501
									1.33634	0.165152
									1.33751	0.165296
									1.33867	0.165442
									1.33984	0.165589
									1.341	0.165864
									1.34217	0.166192
									1.34333	0.166546
									1.34449	0.166937
									1.34566	0.16732
									1.34682	0.167322
									1.34799	0.166956
									1.34915	0.166632
									1.35031	0.166615
									1.35148	0.1666
									1.35264	0.166653
									1.35381	0.166936
									1.35497	0.1672
									1.35614	0.166942
									1.3573	0.166625
									1.35847	0.166308
									1.35963	0.165966
									1.36079	0.165626
									1.36196	0.165314
									1.36312	0.165025
									1.36429	0.164744
									1.36545	0.164621
									1.36662	0.164716
									1.36778	0.164887
									1.36895	0.165211
									1.37011	0.165529
									1.37127	0.165746
									1.37244	0.165665
									1.3736	0.16558
									1.37477	0.165453
									1.37593	0.165324
									1.37709	0.165207
									1.37826	0.165127
									1.37942	0.16505
									1.38059	0.164992
									1.38175	0.164946
									1.38292	0.1649
									1.38408	0.164608
									1.38525	0.164185
									1.38641	0.16366
									1.38757	0.16291
									1.38874	0.162139
									1.3899	0.161488
									1.39107	0.161121
									1.39223	0.160778
									1.3934	0.160536
									1.39456	0.160302
									1.39573	0.160034
									1.39689	0.159438
									1.39805	0.158816
									1.39922	0.158076
									1.40038	0.157275
									1.40155	0.156475
									1.40271	0.155845
									1.40387	0.155274
									1.40504	0.155063
									1.4062	0.155232
									1.40737	0.155422
									1.40853	0.155568
									1.4097	0.155683
									1.41086	0.155739
									1.41203	0.15556
									1.41319	0.155373
									1.41435	0.155249
									1.41552	0.155222
									1.41668	0.155198
									1.41785	0.155198
									1.41901	0.155201
									1.42018	0.155205
									1.42134	0.154877
									1.4225	0.154544
									1.42367	0.15406
									1.42483	0.153346
									1.426	0.152632
									1.42716	0.151812
									1.42833	0.150946
									1.42949	0.150179
									1.43066	0.149764
									1.43182	0.149328
									1.43298	0.149255
									1.43415	0.149656
									1.43531	0.150147
									1.43648	0.150599
									1.43764	0.151039
									1.4388	0.151419
									1.43997	0.15156
									1.44113	0.151651
									1.4423	0.151966
									1.44346	0.152425
									1.44463	0.152903
									1.44579	0.153252
									1.44696	0.153542
									1.44812	0.153719
									1.44928	0.153625
									1.45045	0.153482
									1.45161	0.153179
									1.45278	0.152681
									1.45394	0.152187
									1.45511	0.151995
									1.45627	0.151856
									1.45744	0.151727
									1.4586	0.151624
									1.45976	0.151524
									1.46093	0.151265
									1.46209	0.150937
									1.46326	0.150615
									1.46442	0.150395
									1.46558	0.150189
									1.46675	0.150021
									1.46791	0.149887
									1.46908	0.149757
									1.47024	0.149663
									1.47141	0.149577
									1.47257	0.149435
									1.47374	0.149197
									1.4749	0.148949
									1.47606	0.148655
									1.47723	0.148336
									1.47839	0.148016
									1.47956	0.148
									1.48072	0.148017
									1.48189	0.14798
									1.48305	0.147885
									1.48422	0.147793
									1.48538	0.147772
									1.48654	0.147807
									1.48771	0.14795
									1.48887	0.148355
									1.49004	0.148845
									1.4912	0.148986
									1.49236	0.148649
									1.49353	0.148194
									1.49469	0.147826
									1.49586	0.147488
									1.49702	0.147201
									1.49819	0.147138
									1.49935	0.147146
									1.50052	0.147216
									1.50168	0.147313
									1.50284	0.147412
									1.50401	0.147629
									1.50517	0.147914
									1.50634	0.148084
									1.5075	0.148161
									1.50867	0.148221
									1.50983	0.148428
									1.51099	0.148827
									1.51216	0.149212
									1.51332	0.149521
									1.51449	0.149811
									1.51565	0.150094
									1.51682	0.150353
									1.51798	0.150727
									1.51914	0.151423
									1.52031	0.152203
									1.52147	0.152972
									1.52264	0.153649
									1.5238	0.154279
									1.52497	0.154683
									1.52613	0.155027
									1.5273	0.155373
									1.52846	0.155686
									1.52962	0.155987
									1.53079	0.156309
									1.53195	0.15664
									1.53312	0.156971
									1.53428	0.157342
									1.53545	0.157742
									1.53661	0.158106
									1.53777	0.158433
									1.53894	0.158775
									1.5401	0.15917
									1.54127	0.159626
									1.54243	0.160049
									1.5436	0.160302
									1.54476	0.160474
									1.54592	0.160563
									1.54709	0.160408
									1.54825	0.160122
									1.54942	0.159671
									1.55058	0.159129
									1.55175	0.158583
									1.55291	0.157957
									1.55408	0.157292
									1.55524	0.156635
									1.5564	0.155985
									1.55757	0.155336
									1.55873	0.154634
									1.5599	0.153896
									1.56106	0.153156
									1.56222	0.152409
									1.56339	0.151662
									1.56455	0.151026
									1.56572	0.150493
									1.56688	0.150127
									1.56805	0.149977
									1.56921	0.149899
									1.57038	0.149871
									1.57154	0.149919
									1.5727	0.149931
									1.57387	0.149773
									1.57503	0.149551
									1.5762	0.149219
									1.57736	0.148581
									1.57853	0.147832
									1.57969	0.147191
									1.58085	0.146622
									1.58202	0.146087
									1.58318	0.145755
									1.58435	0.145506
									1.58551	0.145463
									1.58668	0.145644
									1.58784	0.14588
									1.58901	0.146096
									1.59017	0.14629
									1.59133	0.146431
									1.5925	0.146452
									1.59366	0.146393
									1.59483	0.146348
									1.59599	0.146324
									1.59716	0.146295
									1.59832	0.146133
									1.59948	0.145867
									1.60065	0.145653
									1.60181	0.145598
									1.60298	0.14564
									1.60414	0.145725
									1.60531	0.145863
									1.60647	0.146031
									1.60763	0.146347
									1.6088	0.146772
									1.60996	0.147203
									1.61113	0.147643
									1.61229	0.148088
									1.61346	0.148525
									1.61462	0.148956
									1.61579	0.14936
									1.61695	0.149689
									1.61811	0.149977
									1.61928	0.150267
									1.62044	0.150561
									1.62161	0.150855
									1.62277	0.151192
									1.62394	0.151562
									1.6251	0.151804
									1.62626	0.151831
									1.62743	0.151772
									1.62859	0.151549
									1.62976	0.151149
									1.63092	0.150762
									1.63209	0.150536
									1.63325	0.150389
									1.63441	0.150394
									1.63558	0.150721
									1.63674	0.151186
									1.63791	0.151551
									1.63907	0.151834
									1.64024	0.152064
									1.6414	0.152114
									1.64257	0.152076
									1.64373	0.151872
									1.64489	0.151476
									1.64606	0.150975
									1.64722	0.150545
									1.64839	0.150228
									1.64955	0.149947
									1.65071	0.149795
									1.65188	0.149742
									1.65304	0.149557
									1.65421	0.149187
									1.65537	0.148793
									1.65654	0.148519
									1.6577	0.148362
									1.65887	0.148149
									1.66003	0.147812
									1.66119	0.147412
									1.66236	0.146975
									1.66352	0.146479
									1.66469	0.145978
									1.66585	0.145531
									1.66702	0.145126
									1.66818	0.144717
									1.66935	0.144299
									1.67051	0.143874
									1.67167	0.143461
									1.67284	0.143058
									1.674	0.14268
									1.67517	0.142372
									1.67633	0.142113
									1.67749	0.142002
									1.67866	0.142127
									1.67982	0.142346
									1.68099	0.142527
									1.68215	0.142669
									1.68332	0.142702
									1.68448	0.142482
									1.68565	0.142121
									1.68681	0.141903
									1.68797	0.141872
									1.68914	0.141931
									1.6903	0.142167
									1.69147	0.142529
									1.69263	0.142755
									1.6938	0.142668
									1.69496	0.142417
									1.69613	0.142288
									1.69729	0.14227
									1.69845	0.142288
									1.69962	0.142429
									1.70078	0.14273
									1.70195	0.142918
									1.70311	0.142844
									1.70427	0.142644
									1.70544	0.142367
									1.7066	0.141961
									1.70777	0.141629
									1.70893	0.141525
									1.7101	0.141597
									1.71126	0.141779
									1.71243	0.142161
									1.71359	0.142587
									1.71475	0.1428
									1.71592	0.14269
									1.71708	0.142628
									1.71825	0.142688
									1.71941	0.142822
									1.72058	0.143118
									1.72174	0.143724
									1.7229	0.144423
									1.72407	0.145074
									1.72523	0.145674
									1.7264	0.146228
									1.72756	0.146671
									1.72873	0.14705
									1.72989	0.14742
									1.73106	0.147776
									1.73222	0.148056
									1.73338	0.148065
									1.73455	0.147847
									1.73571	0.147504
									1.73688	0.146914
									1.73804	0.146218
									1.7392	0.14561
									1.74037	0.145121
									1.74153	0.144732
									1.7427	0.14459
									1.74386	0.144611
									1.74503	0.144663
									1.74619	0.144763
									1.74736	0.144847
									1.74852	0.144769
									1.74968	0.14455
									1.75085	0.144342
									1.75201	0.14414
									1.75318	0.143922
									1.75434	0.143637
									1.75551	0.143188
									1.75667	0.142741
									1.75784	0.142412
									1.759	0.142266
									1.76016	0.142207
									1.76133	0.142419
									1.76249	0.142772
									1.76366	0.143036
									1.76482	0.143076
									1.76598	0.143035
									1.76715	0.142774
									1.76831	0.142313
									1.76948	0.14189
									1.77064	0.14157
									1.77181	0.141289
									1.77297	0.141173
									1.77414	0.141428
									1.7753	0.14167
									1.77646	0.141871
									1.77763	0.142045
									1.77879	0.142088
									1.77996	0.141802
									1.78112	0.141442
									1.78229	0.141267
									1.78345	0.141289
									1.78462	0.141349
									1.78578	0.141521
									1.78694	0.141766
									1.78811	0.142017
									1.78927	0.142277
									1.79044	0.142597
									1.7916	0.143167
									1.79276	0.144001
									1.79393	0.144787
									1.79509	0.145482
									1.79626	0.14617
									1.79742	0.146786
									1.79859	0.147268
									1.79975	0.147709
									1.80092	0.14809
									1.80208	0.14845
									1.80324	0.148781
									1.80441	0.149047
									1.80557	0.149283
									1.80674	0.149518
									1.8079	0.149737
									1.80907	0.149956
									1.81023	0.150177
									1.8114	0.1504
									1.81256	0.150645
									1.81372	0.150934
									1.81489	0.151211
									1.81605	0.151381
									1.81722	0.15135
									1.81838	0.15133
									1.81954	0.151353
									1.82071	0.151376
									1.82187	0.151466
									1.82304	0.151802
									1.8242	0.152084
									1.82537	0.152077
									1.82653	0.152003
									1.8277	0.151899
									1.82886	0.151687
									1.83002	0.151433
									1.83119	0.151184
									1.83235	0.150941
									1.83352	0.150709
									1.83468	0.150517
									1.83585	0.150356
									1.83701	0.150195
									1.83817	0.150034
									1.83934	0.149843
									1.8405	0.149484
									1.84167	0.148898
									1.84283	0.148466
									1.844	0.14849
									1.84516	0.148513
									1.84632	0.148531
									1.84749	0.148539
									1.84865	0.14854
									1.84982	0.148518
									1.85098	0.14849
									1.85215	0.148498
									1.85331	0.148606
									1.85448	0.148622
									1.85564	0.148269
									1.8568	0.147664
									1.85797	0.147109
									1.85913	0.146625
									1.8603	0.146123
									1.86146	0.145674
									1.86263	0.145486
									1.86379	0.1453
									1.86495	0.145137
									1.86612	0.144996
									1.86728	0.144853
									1.86845	0.144689
									1.86961	0.14452
									1.87078	0.144335
									1.87194	0.144099
									1.87311	0.143863
									1.87427	0.143612
									1.87543	0.143357
									1.8766	0.143095
									1.87776	0.142783
									1.87893	0.142445
									1.88009	0.141876
									1.88125	0.141114
									1.88242	0.140394
									1.88358	0.139987
									1.88475	0.139664
									1.88591	0.139417
									1.88708	0.139355
									1.88824	0.139292
									1.88941	0.139224
									1.89057	0.139151
									1.89173	0.139126
									1.8929	0.139389
									1.89406	0.139652
									1.89523	0.139914
									1.89639	0.140174
									1.89756	0.140367
									1.89872	0.14018
									1.89989	0.13984
									1.90105	0.139398
									1.90221	0.138453
									1.90338	0.137507
									1.90454	0.136558
									1.90571	0.135618
									1.90687	0.134676
									1.90803	0.133759
									1.9092	0.132867
									1.91036	0.132188
									1.91153	0.132121
									1.91269	0.132054
									1.91386	0.132348
									1.91502	0.133008
									1.91619	0.133665
									1.91735	0.133908
									1.91851	0.134105
									1.91968	0.134265
									1.92084	0.134143
									1.92201	0.134019
									1.92317	0.133828
									1.92434	0.133572
									1.9255	0.133316
									1.92666	0.133084
									1.92783	0.132854
									1.92899	0.132661
									1.93016	0.132596
									1.93132	0.132531
									1.93249	0.132481
									1.93365	0.132436
									1.93481	0.132384
									1.93598	0.132162
									1.93714	0.131934
									1.93831	0.131933
									1.93947	0.132148
									1.94064	0.132349
									1.9418	0.132307
									1.94297	0.132161
									1.94413	0.13195
									1.94529	0.131541
									1.94646	0.131131
									1.94762	0.130727
									1.94879	0.130334
									1.94995	0.12991
									1.95112	0.129182
									1.95228	0.128458
									1.95344	0.127827
									1.95461	0.12746
									1.95577	0.127134
									1.95694	0.127205
									1.9581	0.127436
									1.95927	0.127683
									1.96043	0.128064
									1.96159	0.128444
									1.96276	0.128824
									1.96392	0.129196
									1.96509	0.129535
									1.96625	0.1294
									1.96742	0.129047
									1.96858	0.128598
									1.96975	0.127447
									1.97091	0.126241
									1.97207	0.125127
									1.97324	0.124106
									1.9744	0.123098
									1.97557	0.122477
									1.97673	0.121925
									1.97789	0.121568
									1.97906	0.121672
									1.98022	0.121802
									1.98139	0.121995
									1.98255	0.122256
									1.98372	0.122511
									1.98488	0.122695
									1.98605	0.122877
									1.98721	0.123025
									1.98838	0.123046
									1.98954	0.123061
									1.9907	0.122779
									1.99187	0.122452
									1.99303	0.122122
									1.9942	0.121965
									1.99536	0.121832
									1.99653	0.12172
									1.99769	0.121619
									1.99885	0.121518
									2.00002	0.121663
									2.00118	0.121917
									2.00235	0.122219
									2.00351	0.122596
									2.00468	0.122972
									2.00584	0.123341
									2.007	0.123701
									2.00817	0.124026
									2.00933	0.124214
									2.0105	0.124399
									2.01166	0.124508
									2.01283	0.124331
									2.01399	0.124175
									2.01515	0.12488
									2.01632	0.125587
									2.01748	0.126281
									2.01865	0.126777
									2.01981	0.127305
									2.02098	0.127461
									2.02214	0.127446
									2.02331	0.127411
									2.02447	0.12782
									2.02563	0.128502
									2.0268	0.129106
									2.02796	0.129583
									2.02913	0.130038
									2.03029	0.13041
									2.03145	0.130685
									2.03262	0.131131
									2.03378	0.132047
									2.03495	0.133026
									2.03611	0.133834
									2.03728	0.1342
									2.03844	0.134439
									2.03961	0.134079
									2.04077	0.133634
									2.04193	0.133197
									2.0431	0.132825
									2.04426	0.132462
									2.04543	0.132196
									2.04659	0.131953
									2.04776	0.131712
									2.04892	0.131746
									2.05009	0.131844
									2.05125	0.132055
									2.05241	0.132328
									2.05358	0.132604
									2.05474	0.132862
									2.05591	0.133108
									2.05707	0.133385
									2.05823	0.133741
									2.0594	0.134106
									2.06056	0.134426
									2.06173	0.134677
									2.06289	0.134919
									2.06406	0.135139
									2.06522	0.135357
									2.06639	0.135608
									2.06755	0.13599
									2.06871	0.136382
									2.06988	0.136837
									2.07104	0.137287
									2.07221	0.137702
									2.07337	0.13748
									2.07454	0.137065
									2.0757	0.136538
									2.07686	0.135927
									2.07803	0.1353
									2.07919	0.135034
									2.08036	0.134973
									2.08152	0.134902
									2.08269	0.134778
									2.08385	0.134643
									2.08501	0.134607
									2.08618	0.1347
									2.08734	0.13478
									2.08851	0.134664
									2.08967	0.134494
									2.09084	0.134157
									2.092	0.133378
									2.09316	0.132485
									2.09433	0.131575
									2.09549	0.130654
									2.09666	0.12979
									2.09782	0.129478
									2.09899	0.129309
									2.10015	0.12938
									2.10132	0.129618
									2.10248	0.129881
									2.10364	0.130059
									2.10481	0.130204
									2.10597	0.130251
									2.10714	0.130178
									2.1083	0.130082
									2.10947	0.129885
									2.11063	0.129623
									2.11179	0.129415
									2.11296	0.12948
									2.11412	0.1296
									2.11529	0.129692
									2.11645	0.129707
									2.11762	0.129709
									2.11878	0.129191
									2.11994	0.128517
									2.12111	0.127834
									2.12227	0.12717
									2.12344	0.126509
									2.1246	0.125906
									2.12577	0.125355
									2.12693	0.124779
									2.1281	0.124132
									2.12926	0.123455
									2.13042	0.122891
									2.13159	0.122661
									2.13275	0.122567
									2.13392	0.12257
									2.13508	0.122664
									2.13625	0.122777
									2.13741	0.123034
									2.13857	0.12336
									2.13974	0.12372
									2.1409	0.124131
									2.14207	0.124559
									2.14323	0.124723
									2.1444	0.1247
									2.14556	0.124689
									2.14672	0.12486
									2.14789	0.125102
									2.14905	0.125302
									2.15022	0.125421
									2.15138	0.125514
									2.15255	0.125627
									2.15371	0.125748
									2.15488	0.125925
									2.15604	0.126343
									2.1572	0.12685
									2.15837	0.127139
									2.15953	0.127248
									2.1607	0.127321
									2.16186	0.127282
									2.16303	0.127189
									2.16419	0.127178
									2.16535	0.127288
									2.16652	0.12743
									2.16768	0.12724
									2.16885	0.126794
									2.17001	0.126237
									2.17118	0.125428
									2.17234	0.124538
									2.17351	0.123997
									2.17467	0.123926
									2.17583	0.123969
									2.177	0.124482
									2.17816	0.125154
									2.17933	0.125812
									2.18049	0.126492
									2.18166	0.127199
									2.18282	0.127888
									2.18398	0.12855
									2.18515	0.129203
									2.18631	0.12953
									2.18748	0.12962
									2.18864	0.129607
									2.18981	0.129281
									2.19097	0.128785
									2.19213	0.12828
									2.1933	0.127771
									2.19446	0.12726
									2.19563	0.12662
									2.19679	0.125895
									2.19796	0.125228
									2.19912	0.124631
									2.20029	0.124058
									2.20145	0.123719
									2.20261	0.123589
									2.20378	0.123591
									2.20494	0.123797
									2.20611	0.124091
									2.20727	0.124423
									2.20844	0.124833
									2.2096	0.125284
									2.21076	0.125775
									2.21193	0.126286
									2.21309	0.126747
									2.21426	0.126982
									2.21542	0.127106
									2.21659	0.126698
									2.21775	0.125988
									2.21891	0.125276
									2.22008	0.124665
									2.22124	0.124121
									2.22241	0.123825
									2.22357	0.123767
									2.22474	0.123765
									2.2259	0.124059
									2.22707	0.124632
									2.22823	0.125272
									2.22939	0.125916
									2.23056	0.12656
									2.23172	0.126881
									2.23289	0.1268
									2.23405	0.126493
									2.23522	0.126009
									2.23638	0.125386
									2.23754	0.124766
									2.23871	0.124157
									2.23987	0.123556
									2.24104	0.123105
									2.2422	0.122806
									2.24337	0.122507
									2.24453	0.122492
									2.24569	0.122757
									2.24686	0.122875
									2.24802	0.122791
									2.24919	0.122646
									2.25035	0.122509
									2.25152	0.122379
									2.25268	0.122336
									2.25384	0.1225
									2.25501	0.122781
									2.25617	0.123015
									2.25734	0.123173
									2.2585	0.123314
									2.25967	0.12356
									2.26083	0.123891
									2.262	0.124138
									2.26316	0.124191
									2.26432	0.124135
									2.26549	0.123831
									2.26665	0.123281
									2.26782	0.122699
									2.26898	0.122084
									2.27014	0.121444
									2.27131	0.120943
									2.27247	0.120651
									2.27364	0.120437
									2.2748	0.120683
									2.27597	0.121303
									2.27713	0.121998
									2.2783	0.122867
									2.27946	0.123827
									2.28062	0.124573
									2.28179	0.125064
									2.28295	0.125486
									2.28412	0.125803
									2.28528	0.126028
									2.28645	0.126247
									2.28761	0.126475
									2.28877	0.126708
									2.28994	0.126863
									2.2911	0.126874
									2.29227	0.12688
									2.29343	0.127032
									2.2946	0.127347
									2.29576	0.127728
									2.29692	0.128251
									2.29809	0.12884
									2.29925	0.129307
									2.30042	0.129594
									2.30158	0.129897
									2.30275	0.130265
									2.30391	0.130692
									2.30508	0.131237
									2.30624	0.131998
									2.3074	0.132817
									2.30857	0.133446
									2.30973	0.133848
									2.3109	0.134182
									2.31206	0.134317
									2.31323	0.134311
									2.31439	0.134158
									2.31555	0.133751
									2.31672	0.133254
									2.31788	0.132664
[truncated: 20,020 more rows]
